# Supplementary material for: Discovery of S-217622, a Noncovalent Oral SARS-CoV-2 3CL Protease Inhibitor Clinical Candidate for Treating COVID-19
Source: J Med Chem. 2022 Mar 30;65(9):6499–512. doi: 10.1021/acs.jmedchem.2c00117 (PMC8982737; doi:10.1021/acs.jmedchem.2c00117)
Supplement: Supplementary file 2 — jm2c00117_si_002.csv [file jm2c00117_si_002.csv]

Compound	SMILES	SARS-CoV-2 3CLpro IC50 (ƒÊM)	VeroE6/TMPRSS2 EC50 (ƒÊM)
1	O=C(N/C(N1CC2=CC(F)=C(F)C(F)=C2)=N\C3=CC=C(OC(F)F)C=C3C)N(CC(NC)=O)C1=O	8.6
2	O=C(N/C(N1CC2=CC(F)=C(F)C(F)=C2)=N\C3=CC4=CN(C)N=C4C=C3Cl)N(CC(NC)=O)C1=O	0.096	12.5
3	O=C(N/C(N1CC2=C(F)C=C(F)C(F)=C2)=N\C3=CC4=CN(C)N=C4C=C3Cl)N(CC5=NN(C)C=N5)C1=O	0.013	0.37
13	O=C(NC)CN1C(N/C(N(CC2=CC(F)=C(F)C(F)=C2)C1=O)=N\C3=CC=C(OC)C=C3C)=O	1.9
14	O=C(NC)CN1C(N/C(N(CC2=CC(F)=C(F)C(F)=C2)C1=O)=N\C3=CC=C(OC)C=C3)=O	2.8
15	O=C(N/C(N1CC2=CC(F)=C(F)C(F)=C2)=N\C3=C(C)C=C4C(SC(C)=N4)=C3)N(CC(NC)=O)C1=O	3.5
16	O=C(N/C(N1CC2=CC=CC=C2)=N\C3=C(C)C=C4C(SC(C)=N4)=C3)N(CC(NC)=O)C1=O	58
17	O=C(N/C(N1CC2=C(F)C=CC=C2)=N\C3=C(C)C=C4C(SC(C)=N4)=C3)N(CC(NC)=O)C1=O	35
18	O=C(N/C(N1CC2=CC(F)=CC=C2)=N\C3=C(C)C=C4C(SC(C)=N4)=C3)N(CC(NC)=O)C1=O	29
19	O=C(N/C(N1CC2=CC=C(F)C=C2)=N\C3=C(C)C=C4C(SC(C)=N4)=C3)N(CC(NC)=O)C1=O	16
20	O=C(N/C(N1CC2=CC(F)=C(F)C(F)=C2)=N\C3=CC=C(OC)C=C3)N(CC4=NNC=N4)C1=O	1.1
21	O=C(N/C(N1CC2=CC(F)=C(F)C(F)=C2)=N\C3=CC=C(OC)C=C3)N(CC4=NN(C)C=N4)C1=O	0.28
