# Supplementary material for: Discovery of S-217622, a Noncovalent Oral SARS-CoV-2 3CL Protease Inhibitor Clinical Candidate for Treating COVID-19
Source: J Med Chem. 2022 Mar 30;65(9):6499–512. doi: 10.1021/acs.jmedchem.2c00117 (PMC8982737; doi:10.1021/acs.jmedchem.2c00117)
Supplement: Supplementary file 3 — jm2c00117_si_003.pdb [file jm2c00117_si_003.pdb]

TITLE     STRUCTURE OF COVID-19 MAIN PROTEASE BOUND TO POTENT
TITLE    2 BROAD-SPECTRUM NON-COVALENT INHIBITOR X77
EXPDTA    X-RAY DIFFRACTION
REMARK   2 RESOLUTION.    2.10 ANGSTROMS
REMARK   4 6W63 COMPLIES WITH FORMAT V. 3.0, 1-DEC-2006
REMARK 200  TEMPERATURE           (KELVIN) : 100.00
REMARK 200  PH                             : NULL
REMARK 888
REMARK 888 WRITTEN BY MAESTRO (A PRODUCT OF SCHRODINGER, LLC)
ATOM      1  N   SER A   1      15.647  37.895 -22.389  1.00 39.55           N1+
ANISOU    1  N   SER A   1     5046   4997   4984   -235   -442    334
ATOM      2  CA  SER A   1      15.172  37.375 -21.062  1.00 26.86           C  
ANISOU    2  CA  SER A   1     3450   3368   3388   -178   -402    288
ATOM      3  C   SER A   1      13.627  37.513 -21.030  1.00 25.13           C  
ANISOU    3  C   SER A   1     3248   3113   3188   -148   -405    251
ATOM      4  O   SER A   1      12.995  37.975 -21.985  1.00 21.95           O  
ANISOU    4  O   SER A   1     2847   2702   2791   -168   -431    257
ATOM      5  CB  SER A   1      15.917  38.038 -19.879  1.00 43.51           C  
ANISOU    5  CB  SER A   1     5575   5450   5507   -164   -432    291
ATOM      6  OG  SER A   1      15.710  39.435 -19.819  1.00 44.46           O  
ANISOU    6  OG  SER A   1     5718   5530   5646   -181   -509    307
ATOM      7  N   GLY A   2      13.046  37.053 -19.912  1.00 21.77           N  
ANISOU    7  N   GLY A   2     2831   2671   2770   -101   -376    213
ATOM      8  CA  GLY A   2      11.613  36.869 -19.710  1.00 26.23           C  
ANISOU    8  CA  GLY A   2     3404   3215   3347    -68   -365    174
ATOM      9  C   GLY A   2      11.261  35.393 -19.946  1.00 21.76           C  
ANISOU    9  C   GLY A   2     2821   2678   2769    -54   -296    156
ATOM     10  O   GLY A   2      12.053  34.624 -20.501  1.00 26.30           O  
ANISOU   10  O   GLY A   2     3378   3288   3328    -70   -260    171
ATOM     11  N   PHE A   3      10.049  35.003 -19.526  1.00 24.77           N  
ANISOU   11  N   PHE A   3     3207   3046   3158    -22   -279    122
ATOM     12  CA  PHE A   3       9.530  33.655 -19.733  1.00 29.60           C  
ANISOU   12  CA  PHE A   3     3806   3680   3762    -10   -220    106
ATOM     13  C   PHE A   3       8.000  33.738 -19.785  1.00 28.96           C  
ANISOU   13  C   PHE A   3     3727   3584   3690      9   -220     79
ATOM     14  O   PHE A   3       7.371  34.192 -18.829  1.00 33.78           O  
ANISOU   14  O   PHE A   3     4348   4176   4311     37   -239     55
ATOM     15  CB  PHE A   3      10.060  32.699 -18.639  1.00 28.47           C  
ANISOU   15  CB  PHE A   3     3658   3547   3612     16   -179     94
ATOM     16  CG  PHE A   3      10.041  31.236 -19.042  1.00 33.75           C  
ANISOU   16  CG  PHE A   3     4310   4241   4271     16   -126     91
ATOM     17  CD1 PHE A   3      10.984  30.758 -19.979  1.00 29.96           C  
ANISOU   17  CD1 PHE A   3     3817   3787   3780     -8   -112    111
ATOM     18  CD2 PHE A   3       9.014  30.378 -18.602  1.00 24.72           C  
ANISOU   18  CD2 PHE A   3     3165   3097   3130     39    -93     69
ATOM     19  CE1 PHE A   3      10.917  29.445 -20.427  1.00 36.09           C  
ANISOU   19  CE1 PHE A   3     4580   4583   4549     -4    -69    103
ATOM     20  CE2 PHE A   3       8.977  29.064 -19.049  1.00 28.56           C  
ANISOU   20  CE2 PHE A   3     3640   3600   3611     38    -52     66
ATOM     21  CZ  PHE A   3       9.914  28.603 -19.964  1.00 24.59           C  
ANISOU   21  CZ  PHE A   3     3126   3118   3100     19    -41     81
ATOM     22  N   ARG A   4       7.446  33.314 -20.928  1.00 25.67           N  
ANISOU   22  N   ARG A   4     3302   3181   3271     -7   -200     81
ATOM     23  CA  ARG A   4       6.027  33.349 -21.265  1.00 23.55           C  
ANISOU   23  CA  ARG A   4     3035   2901   3012      6   -201     59
ATOM     24  C   ARG A   4       5.569  31.955 -21.697  1.00 27.05           C  
ANISOU   24  C   ARG A   4     3465   3365   3447      7   -149     51
ATOM     25  O   ARG A   4       6.376  31.150 -22.162  1.00 18.26           O  
ANISOU   25  O   ARG A   4     2342   2274   2323    -10   -122     64
ATOM     26  CB  ARG A   4       5.830  34.343 -22.433  1.00 25.69           C  
ANISOU   26  CB  ARG A   4     3312   3156   3292    -20   -251     72
ATOM     27  CG  ARG A   4       5.884  35.823 -22.018  1.00 36.07           C  
ANISOU   27  CG  ARG A   4     4644   4438   4622    -16   -315     73
ATOM     28  CD  ARG A   4       4.565  36.292 -21.389  1.00 40.40           C  
ANISOU   28  CD  ARG A   4     5199   4963   5188     16   -338     39
ATOM     29  NE  ARG A   4       4.637  37.655 -20.851  1.00 48.64           N  
ANISOU   29  NE  ARG A   4     6261   5970   6251     22   -410     35
ATOM     30  CZ  ARG A   4       3.573  38.379 -20.457  1.00 33.50           C  
ANISOU   30  CZ  ARG A   4     4350   4030   4348     60   -439     -2
ATOM     31  NH1 ARG A   4       2.329  37.881 -20.514  1.00 42.15           N  
ANISOU   31  NH1 ARG A   4     5434   5143   5439     91   -400    -35
ATOM     32  NH2 ARG A   4       3.759  39.621 -19.995  1.00 30.56           N1+
ANISOU   32  NH2 ARG A   4     3996   3621   3996     66   -511     -7
ATOM     33  N   LYS A   5       4.254  31.721 -21.596  1.00 22.11           N  
ANISOU   33  N   LYS A   5     2838   2734   2828     27   -139     28
ATOM     34  CA  LYS A   5       3.598  30.560 -22.184  1.00 25.57           C  
ANISOU   34  CA  LYS A   5     3267   3186   3263     22   -102     23
ATOM     35  C   LYS A   5       3.441  30.796 -23.694  1.00 18.74           C  
ANISOU   35  C   LYS A   5     2400   2324   2397    -10   -117     38
ATOM     36  O   LYS A   5       2.589  31.581 -24.110  1.00 30.86           O  
ANISOU   36  O   LYS A   5     3940   3843   3942    -15   -151     35
ATOM     37  CB  LYS A   5       2.288  30.294 -21.432  1.00 37.63           C  
ANISOU   37  CB  LYS A   5     4792   4711   4796     47    -92     -2
ATOM     38  CG  LYS A   5       1.627  28.969 -21.834  1.00 53.53           C  
ANISOU   38  CG  LYS A   5     6795   6740   6804     48    -46     -5
ATOM     39  CD  LYS A   5       0.781  28.349 -20.716  1.00 55.62           C  
ANISOU   39  CD  LYS A   5     7054   7012   7065     74    -28    -20
ATOM     40  CE  LYS A   5       1.628  27.630 -19.650  1.00 52.04           C  
ANISOU   40  CE  LYS A   5     6598   6569   6605     76      2    -11
ATOM     41  NZ  LYS A   5       0.770  26.921 -18.688  1.00 60.07           N1+
ANISOU   41  NZ  LYS A   5     7608   7599   7616     97     15    -22
ATOM     42  N   MET A   6       4.361  30.183 -24.453  1.00 21.91           N  
ANISOU   42  N   MET A   6     2793   2747   2786    -30    -97     52
ATOM     43  CA  MET A   6       4.643  30.503 -25.844  1.00 22.60           C  
ANISOU   43  CA  MET A   6     2874   2847   2865    -64   -112     71
ATOM     44  C   MET A   6       4.167  29.361 -26.746  1.00 29.08           C  
ANISOU   44  C   MET A   6     3685   3684   3679    -68    -76     61
ATOM     45  O   MET A   6       4.647  28.234 -26.617  1.00 20.25           O  
ANISOU   45  O   MET A   6     2560   2579   2555    -55    -40     51
ATOM     46  CB  MET A   6       6.162  30.755 -25.963  1.00 23.13           C  
ANISOU   46  CB  MET A   6     2934   2936   2917    -85   -119     95
ATOM     47  CG  MET A   6       6.646  31.156 -27.367  1.00 33.71           C  
ANISOU   47  CG  MET A   6     4264   4302   4241   -125   -135    118
ATOM     48  SD  MET A   6       8.434  31.440 -27.485  1.00 49.44           S  
ANISOU   48  SD  MET A   6     6245   6325   6215   -151   -150    150
ATOM     49  CE  MET A   6       8.586  32.999 -26.571  1.00 37.49           C  
ANISOU   49  CE  MET A   6     4753   4769   4722   -143   -200    160
ATOM     50  N   ALA A   7       3.250  29.694 -27.665  1.00 21.87           N  
ANISOU   50  N   ALA A   7     2772   2768   2768    -85    -91     62
ATOM     51  CA  ALA A   7       2.795  28.796 -28.718  1.00 22.69           C  
ANISOU   51  CA  ALA A   7     2868   2888   2866    -91    -64     53
ATOM     52  C   ALA A   7       3.710  28.871 -29.953  1.00 21.13           C  
ANISOU   52  C   ALA A   7     2659   2724   2647   -124    -67     70
ATOM     53  O   ALA A   7       4.395  29.874 -30.164  1.00 18.97           O  
ANISOU   53  O   ALA A   7     2383   2459   2365   -149    -97     94
ATOM     54  CB  ALA A   7       1.355  29.175 -29.089  1.00 18.47           C  
ANISOU   54  CB  ALA A   7     2339   2333   2344    -90    -76     44
ATOM     55  N   PHE A   8       3.656  27.813 -30.776  1.00 17.58           N  
ANISOU   55  N   PHE A   8     2199   2294   2186   -125    -38     58
ATOM     56  CA  PHE A   8       4.195  27.782 -32.135  1.00 17.77           C  
ANISOU   56  CA  PHE A   8     2208   2358   2186   -156    -40     70
ATOM     57  C   PHE A   8       3.409  28.745 -33.056  1.00 18.67           C  
ANISOU   57  C   PHE A   8     2325   2468   2300   -186    -73     86
ATOM     58  O   PHE A   8       2.192  28.852 -32.882  1.00 20.71           O  
ANISOU   58  O   PHE A   8     2595   2694   2578   -178    -83     78
ATOM     59  CB  PHE A   8       4.097  26.347 -32.698  1.00 19.90           C  
ANISOU   59  CB  PHE A   8     2467   2650   2445   -144     -4     46
ATOM     60  CG  PHE A   8       5.026  25.341 -32.047  1.00 22.94           C  
ANISOU   60  CG  PHE A   8     2844   3045   2825   -120     22     33
ATOM     61  CD1 PHE A   8       6.414  25.391 -32.291  1.00 23.40           C  
ANISOU   61  CD1 PHE A   8     2885   3146   2860   -130     23     42
ATOM     62  CD2 PHE A   8       4.530  24.418 -31.103  1.00 23.46           C  
ANISOU   62  CD2 PHE A   8     2920   3083   2910    -89     42     13
ATOM     63  CE1 PHE A   8       7.262  24.511 -31.632  1.00 27.87           C  
ANISOU   63  CE1 PHE A   8     3444   3720   3424   -105     45     28
ATOM     64  CE2 PHE A   8       5.398  23.557 -30.447  1.00 26.87           C  
ANISOU   64  CE2 PHE A   8     3347   3521   3340    -67     61      2
ATOM     65  CZ  PHE A   8       6.758  23.599 -30.714  1.00 27.04           C  
ANISOU   65  CZ  PHE A   8     3352   3580   3341    -73     62      7
ATOM     66  N   PRO A   9       4.090  29.393 -34.035  1.00 19.39           N  
ANISOU   66  N   PRO A   9     2404   2594   2370   -223    -94    112
ATOM     67  CA  PRO A   9       3.422  30.144 -35.122  1.00 21.45           C  
ANISOU   67  CA  PRO A   9     2667   2854   2629   -257   -127    130
ATOM     68  C   PRO A   9       2.362  29.304 -35.860  1.00 23.50           C  
ANISOU   68  C   PRO A   9     2925   3116   2888   -251   -102    107
ATOM     69  O   PRO A   9       2.692  28.240 -36.381  1.00 18.95           O  
ANISOU   69  O   PRO A   9     2338   2566   2297   -238    -66     86
ATOM     70  CB  PRO A   9       4.578  30.554 -36.055  1.00 26.70           C  
ANISOU   70  CB  PRO A   9     3313   3571   3262   -300   -144    162
ATOM     71  CG  PRO A   9       5.811  30.553 -35.173  1.00 26.92           C  
ANISOU   71  CG  PRO A   9     3331   3619   3280   -286   -127    163
ATOM     72  CD  PRO A   9       5.545  29.409 -34.206  1.00 29.21           C  
ANISOU   72  CD  PRO A   9     3628   3889   3584   -238    -84    124
ATOM     73  N   SER A  10       1.105  29.766 -35.836  1.00 16.47           N  
ANISOU   73  N   SER A  10     2047   2195   2017   -256   -125    108
ATOM     74  CA  SER A  10      -0.058  29.014 -36.312  1.00 21.27           C  
ANISOU   74  CA  SER A  10     2657   2792   2631   -245   -105     86
ATOM     75  C   SER A  10      -0.312  29.065 -37.833  1.00 19.53           C  
ANISOU   75  C   SER A  10     2428   2600   2392   -282   -116     97
ATOM     76  O   SER A  10      -1.194  28.337 -38.280  1.00 19.13           O  
ANISOU   76  O   SER A  10     2380   2541   2348   -276   -104     81
ATOM     77  CB  SER A  10      -1.286  29.443 -35.482  1.00 17.87           C  
ANISOU   77  CB  SER A  10     2244   2314   2234   -224   -120     76
ATOM     78  OG  SER A  10      -1.560  30.827 -35.593  1.00 22.78           O  
ANISOU   78  OG  SER A  10     2872   2918   2866   -248   -171     98
ATOM     79  N   GLY A  11       0.442  29.883 -38.593  1.00 30.99           N  
ANISOU   79  N   GLY A  11     3868   4087   3820   -321   -140    127
ATOM     80  CA  GLY A  11       0.254  30.162 -40.028  1.00 26.35           C  
ANISOU   80  CA  GLY A  11     3272   3527   3214   -360   -157    143
ATOM     81  C   GLY A  11       0.129  28.921 -40.934  1.00 26.35           C  
ANISOU   81  C   GLY A  11     3259   3560   3192   -353   -117    116
ATOM     82  O   GLY A  11      -0.725  28.913 -41.821  1.00 20.58           O  
ANISOU   82  O   GLY A  11     2531   2828   2461   -367   -122    113
ATOM     83  N   LYS A  12       0.938  27.871 -40.699  1.00 18.26           N  
ANISOU   83  N   LYS A  12     2223   2565   2151   -330    -80     94
ATOM     84  CA  LYS A  12       0.885  26.599 -41.433  1.00 21.27           C  
ANISOU   84  CA  LYS A  12     2592   2977   2512   -319    -48     63
ATOM     85  C   LYS A  12      -0.415  25.801 -41.210  1.00 30.63           C  
ANISOU   85  C   LYS A  12     3796   4114   3728   -290    -34     36
ATOM     86  O   LYS A  12      -0.853  25.108 -42.129  1.00 25.47           O  
ANISOU   86  O   LYS A  12     3140   3473   3065   -295    -26     20
ATOM     87  CB  LYS A  12       2.102  25.725 -41.070  1.00 20.96           C  
ANISOU   87  CB  LYS A  12     2536   2975   2452   -295    -17     42
ATOM     88  CG  LYS A  12       3.434  26.208 -41.667  1.00 27.15           C  
ANISOU   88  CG  LYS A  12     3293   3825   3197   -324    -25     65
ATOM     89  CD  LYS A  12       4.597  25.283 -41.267  1.00 40.52           C  
ANISOU   89  CD  LYS A  12     4973   5545   4879   -290      5     39
ATOM     90  CE  LYS A  12       5.947  25.634 -41.906  1.00 52.09           C  
ANISOU   90  CE  LYS A  12     6401   7094   6295   -315      6     52
ATOM     91  NZ  LYS A  12       6.415  26.974 -41.521  1.00 67.84           N1+
ANISOU   91  NZ  LYS A  12     8394   9094   8289   -344    -20     96
ATOM     92  N   VAL A  13      -1.003  25.915 -40.009  1.00 25.17           N  
ANISOU   92  N   VAL A  13     3121   3371   3070   -263    -33     32
ATOM     93  CA  VAL A  13      -2.235  25.227 -39.626  1.00 24.53           C  
ANISOU   93  CA  VAL A  13     3055   3249   3016   -240    -22     11
ATOM     94  C   VAL A  13      -3.490  26.028 -40.020  1.00 15.82           C  
ANISOU   94  C   VAL A  13     1961   2124   1928   -260    -50     25
ATOM     95  O   VAL A  13      -4.479  25.400 -40.389  1.00 18.69           O  
ANISOU   95  O   VAL A  13     2328   2473   2299   -257    -43     12
ATOM     96  CB  VAL A  13      -2.259  24.926 -38.102  1.00 16.34           C  
ANISOU   96  CB  VAL A  13     2028   2175   2004   -205     -9      2
ATOM     97  CG1 VAL A  13      -3.554  24.253 -37.596  1.00 20.96           C  
ANISOU   97  CG1 VAL A  13     2623   2726   2612   -186      1    -14
ATOM     98  CG2 VAL A  13      -1.051  24.053 -37.730  1.00 18.24           C  
ANISOU   98  CG2 VAL A  13     2261   2435   2233   -185     14    -12
ATOM     99  N   GLU A  14      -3.417  27.374 -39.995  1.00 21.12           N  
ANISOU   99  N   GLU A  14     2635   2785   2604   -280    -85     52
ATOM    100  CA  GLU A  14      -4.472  28.299 -40.436  1.00 23.94           C  
ANISOU  100  CA  GLU A  14     3000   3120   2976   -300   -118     66
ATOM    101  C   GLU A  14      -4.949  28.056 -41.880  1.00 22.29           C  
ANISOU  101  C   GLU A  14     2784   2938   2748   -328   -117     66
ATOM    102  O   GLU A  14      -6.156  28.064 -42.117  1.00 17.00           O  
ANISOU  102  O   GLU A  14     2120   2245   2092   -327   -122     60
ATOM    103  CB  GLU A  14      -3.988  29.758 -40.299  1.00 25.55           C  
ANISOU  103  CB  GLU A  14     3207   3316   3185   -325   -165     98
ATOM    104  CG  GLU A  14      -3.902  30.280 -38.854  1.00 25.20           C  
ANISOU  104  CG  GLU A  14     3173   3238   3164   -296   -174     94
ATOM    105  CD  GLU A  14      -3.294  31.681 -38.800  1.00 23.31           C  
ANISOU  105  CD  GLU A  14     2938   2991   2929   -320   -225    125
ATOM    106  OE1 GLU A  14      -3.846  32.575 -39.479  1.00 23.02           O  
ANISOU  106  OE1 GLU A  14     2905   2941   2899   -348   -269    145
ATOM    107  OE2 GLU A  14      -2.278  31.831 -38.089  1.00 19.24           O1-
ANISOU  107  OE2 GLU A  14     2422   2478   2411   -311   -225    131
ATOM    108  N   GLY A  15      -3.999  27.798 -42.799  1.00 22.53           N  
ANISOU  108  N   GLY A  15     2798   3020   2742   -353   -112     75
ATOM    109  CA  GLY A  15      -4.266  27.512 -44.212  1.00 25.97           C  
ANISOU  109  CA  GLY A  15     3226   3486   3155   -378   -111     74
ATOM    110  C   GLY A  15      -4.843  26.104 -44.450  1.00 20.83           C  
ANISOU  110  C   GLY A  15     2578   2830   2508   -352    -79     38
ATOM    111  O   GLY A  15      -5.200  25.796 -45.587  1.00 19.92           O  
ANISOU  111  O   GLY A  15     2457   2736   2375   -370    -78     32
ATOM    112  N   CYS A  16      -4.943  25.267 -43.401  1.00 18.12           N  
ANISOU  112  N   CYS A  16     2243   2456   2186   -312    -55     14
ATOM    113  CA  CYS A  16      -5.528  23.927 -43.435  1.00 20.80           C  
ANISOU  113  CA  CYS A  16     2587   2782   2533   -289    -30    -16
ATOM    114  C   CYS A  16      -6.941  23.898 -42.829  1.00 20.19           C  
ANISOU  114  C   CYS A  16     2524   2654   2491   -276    -35    -18
ATOM    115  O   CYS A  16      -7.620  22.891 -43.005  1.00 20.59           O  
ANISOU  115  O   CYS A  16     2581   2691   2552   -260    -19    -38
ATOM    116  CB  CYS A  16      -4.636  22.900 -42.708  1.00 20.56           C  
ANISOU  116  CB  CYS A  16     2553   2758   2499   -256     -2    -40
ATOM    117  SG  CYS A  16      -3.029  22.775 -43.531  1.00 23.56           S  
ANISOU  117  SG  CYS A  16     2910   3206   2834   -263      9    -48
ATOM    118  N   MET A  17      -7.384  24.959 -42.132  1.00 24.47           N  
ANISOU  118  N   MET A  17     3074   3171   3055   -279    -57      0
ATOM    119  CA  MET A  17      -8.696  24.976 -41.484  1.00 20.50           C  
ANISOU  119  CA  MET A  17     2578   2627   2582   -261    -58     -5
ATOM    120  C   MET A  17      -9.832  25.240 -42.476  1.00 16.51           C  
ANISOU  120  C   MET A  17     2076   2116   2084   -282    -76      0
ATOM    121  O   MET A  17      -9.792  26.221 -43.219  1.00 18.75           O  
ANISOU  121  O   MET A  17     2357   2409   2358   -311   -104     19
ATOM    122  CB  MET A  17      -8.725  25.975 -40.313  1.00 20.11           C  
ANISOU  122  CB  MET A  17     2532   2555   2553   -247    -75      5
ATOM    123  CG  MET A  17      -7.684  25.673 -39.225  1.00 22.29           C  
ANISOU  123  CG  MET A  17     2808   2836   2826   -225    -57      1
ATOM    124  SD  MET A  17      -7.555  23.943 -38.668  1.00 20.86           S  
ANISOU  124  SD  MET A  17     2627   2652   2647   -197    -17    -23
ATOM    125  CE  MET A  17      -9.231  23.641 -38.040  1.00 19.22           C  
ANISOU  125  CE  MET A  17     2423   2414   2467   -184    -18    -26
ATOM    126  N   VAL A  18     -10.825  24.343 -42.433  1.00 19.40           N  
ANISOU  126  N   VAL A  18     2445   2464   2463   -270    -63    -14
ATOM    127  CA  VAL A  18     -12.067  24.417 -43.190  1.00 23.22           C  
ANISOU  127  CA  VAL A  18     2930   2937   2956   -286    -79    -10
ATOM    128  C   VAL A  18     -13.249  24.209 -42.232  1.00 17.34           C  
ANISOU  128  C   VAL A  18     2186   2163   2240   -265    -76    -14
ATOM    129  O   VAL A  18     -13.082  23.689 -41.128  1.00 16.32           O  
ANISOU  129  O   VAL A  18     2055   2026   2118   -240    -58    -21
ATOM    130  CB  VAL A  18     -12.124  23.348 -44.323  1.00 17.86           C  
ANISOU  130  CB  VAL A  18     2251   2274   2259   -301    -68    -22
ATOM    131  CG1 VAL A  18     -10.993  23.563 -45.340  1.00 22.05           C  
ANISOU  131  CG1 VAL A  18     2775   2846   2756   -324    -71    -18
ATOM    132  CG2 VAL A  18     -12.155  21.877 -43.861  1.00 23.32           C  
ANISOU  132  CG2 VAL A  18     2946   2957   2955   -276    -40    -43
ATOM    133  N   GLN A  19     -14.429  24.638 -42.685  1.00 17.02           N  
ANISOU  133  N   GLN A  19     2144   2111   2210   -277    -93    -10
ATOM    134  CA  GLN A  19     -15.711  24.430 -42.029  1.00 26.25           C  
ANISOU  134  CA  GLN A  19     3310   3262   3403   -261    -92    -13
ATOM    135  C   GLN A  19     -16.329  23.158 -42.617  1.00 21.80           C  
ANISOU  135  C   GLN A  19     2748   2697   2838   -269    -78    -20
ATOM    136  O   GLN A  19     -16.288  22.993 -43.835  1.00 26.80           O  
ANISOU  136  O   GLN A  19     3386   3337   3460   -292    -85    -19
ATOM    137  CB  GLN A  19     -16.568  25.666 -42.352  1.00 27.13           C  
ANISOU  137  CB  GLN A  19     3418   3362   3529   -270   -127     -4
ATOM    138  CG  GLN A  19     -17.921  25.751 -41.626  1.00 30.46           C  
ANISOU  138  CG  GLN A  19     3831   3773   3972   -253   -131    -10
ATOM    139  CD  GLN A  19     -18.703  27.014 -42.010  1.00 34.59           C  
ANISOU  139  CD  GLN A  19     4351   4283   4510   -256   -171     -5
ATOM    140  OE1 GLN A  19     -18.178  27.928 -42.644  1.00 43.90           O  
ANISOU  140  OE1 GLN A  19     5537   5458   5684   -278   -200      7
ATOM    141  NE2 GLN A  19     -19.974  27.077 -41.619  1.00 38.23           N  
ANISOU  141  NE2 GLN A  19     4799   4738   4990   -237   -177    -13
ATOM    142  N   VAL A  20     -16.902  22.302 -41.760  1.00 27.63           N  
ANISOU  142  N   VAL A  20     3483   3428   3588   -252    -60    -24
ATOM    143  CA  VAL A  20     -17.637  21.109 -42.174  1.00 18.93           C  
ANISOU  143  CA  VAL A  20     2384   2319   2490   -260    -52    -28
ATOM    144  C   VAL A  20     -19.023  21.168 -41.520  1.00 25.29           C  
ANISOU  144  C   VAL A  20     3177   3118   3314   -255    -57    -20
ATOM    145  O   VAL A  20     -19.120  21.247 -40.295  1.00 22.69           O  
ANISOU  145  O   VAL A  20     2837   2792   2992   -236    -50    -18
ATOM    146  CB  VAL A  20     -16.936  19.786 -41.747  1.00 23.84           C  
ANISOU  146  CB  VAL A  20     3012   2939   3108   -249    -32    -36
ATOM    147  CG1 VAL A  20     -17.722  18.524 -42.169  1.00 18.90           C  
ANISOU  147  CG1 VAL A  20     2392   2301   2489   -259    -32    -39
ATOM    148  CG2 VAL A  20     -15.500  19.703 -42.291  1.00 19.54           C  
ANISOU  148  CG2 VAL A  20     2474   2407   2542   -249    -27    -47
ATOM    149  N   THR A  21     -20.061  21.126 -42.363  1.00 25.76           N  
ANISOU  149  N   THR A  21     3237   3173   3379   -273    -69    -16
ATOM    150  CA  THR A  21     -21.462  21.153 -41.968  1.00 28.18           C  
ANISOU  150  CA  THR A  21     3528   3478   3701   -272    -75     -9
ATOM    151  C   THR A  21     -22.144  19.881 -42.491  1.00 35.75           C  
ANISOU  151  C   THR A  21     4492   4430   4664   -288    -71     -5
ATOM    152  O   THR A  21     -21.933  19.496 -43.642  1.00 28.71           O  
ANISOU  152  O   THR A  21     3614   3530   3764   -305    -76    -10
ATOM    153  CB  THR A  21     -22.187  22.393 -42.561  1.00 34.23           C  
ANISOU  153  CB  THR A  21     4289   4243   4475   -279   -101     -7
ATOM    154  OG1 THR A  21     -21.598  23.574 -42.048  1.00 32.58           O  
ANISOU  154  OG1 THR A  21     4076   4036   4266   -262   -112    -10
ATOM    155  CG2 THR A  21     -23.702  22.467 -42.284  1.00 35.79           C  
ANISOU  155  CG2 THR A  21     4469   4444   4688   -276   -107     -2
ATOM    156  N   CYS A  22     -22.966  19.269 -41.628  1.00 35.75           N  
ANISOU  156  N   CYS A  22     4477   4433   4672   -283    -64      4
ATOM    157  CA  CYS A  22     -23.780  18.106 -41.949  1.00 24.56           C  
ANISOU  157  CA  CYS A  22     3062   3008   3262   -300    -65     14
ATOM    158  C   CYS A  22     -25.072  18.237 -41.137  1.00 43.34           C  
ANISOU  158  C   CYS A  22     5415   5404   5650   -299    -67     28
ATOM    159  O   CYS A  22     -25.024  18.164 -39.907  1.00 39.66           O  
ANISOU  159  O   CYS A  22     4932   4956   5182   -283    -55     33
ATOM    160  CB  CYS A  22     -23.020  16.784 -41.707  1.00 26.48           C  
ANISOU  160  CB  CYS A  22     3318   3242   3504   -298    -54     14
ATOM    161  SG  CYS A  22     -23.967  15.349 -42.284  1.00 54.57           S  
ANISOU  161  SG  CYS A  22     6890   6775   7069   -321    -67     19
ATOM    162  N   GLY A  23     -26.190  18.486 -41.840  1.00 43.87           N  
ANISOU  162  N   GLY A  23     5475   5471   5724   -314    -82     33
ATOM    163  CA  GLY A  23     -27.472  18.835 -41.229  1.00 36.29           C  
ANISOU  163  CA  GLY A  23     4485   4533   4771   -310    -86     42
ATOM    164  C   GLY A  23     -27.387  20.254 -40.645  1.00 50.69           C  
ANISOU  164  C   GLY A  23     6292   6374   6594   -281    -87     29
ATOM    165  O   GLY A  23     -26.871  21.163 -41.299  1.00 62.11           O  
ANISOU  165  O   GLY A  23     7747   7808   8042   -276   -102     17
ATOM    166  N   THR A  24     -27.900  20.431 -39.416  1.00 60.68           N  
ANISOU  166  N   THR A  24     7532   7669   7855   -263    -76     31
ATOM    167  CA  THR A  24     -27.795  21.679 -38.653  1.00 71.42           C  
ANISOU  167  CA  THR A  24     8874   9047   9214   -230    -80     14
ATOM    168  C   THR A  24     -26.435  21.838 -37.930  1.00 59.80           C  
ANISOU  168  C   THR A  24     7415   7574   7735   -212    -67      5
ATOM    169  O   THR A  24     -26.072  22.966 -37.593  1.00 61.06           O  
ANISOU  169  O   THR A  24     7566   7738   7894   -185    -76    -12
ATOM    170  CB  THR A  24     -28.964  21.824 -37.630  1.00 78.55           C  
ANISOU  170  CB  THR A  24     9737   9994  10114   -217    -74     16
ATOM    171  OG1 THR A  24     -28.894  23.047 -36.919  1.00 69.96           O  
ANISOU  171  OG1 THR A  24     8630   8925   9025   -179    -82     -8
ATOM    172  CG2 THR A  24     -29.066  20.710 -36.571  1.00 86.10           C  
ANISOU  172  CG2 THR A  24    10683  10973  11057   -226    -51     36
ATOM    173  N   THR A  25     -25.703  20.730 -37.707  1.00 40.45           N  
ANISOU  173  N   THR A  25     4981   5112   5277   -224    -50     15
ATOM    174  CA  THR A  25     -24.429  20.746 -36.991  1.00 39.03           C  
ANISOU  174  CA  THR A  25     4810   4932   5089   -207    -38      9
ATOM    175  C   THR A  25     -23.287  21.249 -37.892  1.00 24.50           C  
ANISOU  175  C   THR A  25     2996   3064   3248   -209    -47     -2
ATOM    176  O   THR A  25     -23.061  20.676 -38.957  1.00 30.92           O  
ANISOU  176  O   THR A  25     3829   3858   4062   -230    -51      1
ATOM    177  CB  THR A  25     -24.017  19.349 -36.458  1.00 42.61           C  
ANISOU  177  CB  THR A  25     5269   5384   5537   -219    -20     25
ATOM    178  OG1 THR A  25     -25.101  18.776 -35.750  1.00 44.66           O  
ANISOU  178  OG1 THR A  25     5503   5671   5794   -228    -15     42
ATOM    179  CG2 THR A  25     -22.804  19.395 -35.501  1.00 44.59           C  
ANISOU  179  CG2 THR A  25     5525   5638   5779   -199     -7     18
ATOM    180  N   THR A  26     -22.585  22.287 -37.416  1.00 23.62           N  
ANISOU  180  N   THR A  26     2885   2955   3135   -187    -52    -14
ATOM    181  CA  THR A  26     -21.360  22.807 -38.014  1.00 20.81           C  
ANISOU  181  CA  THR A  26     2552   2580   2775   -191    -59    -19
ATOM    182  C   THR A  26     -20.214  22.678 -37.002  1.00 23.60           C  
ANISOU  182  C   THR A  26     2910   2938   3119   -176    -42    -22
ATOM    183  O   THR A  26     -20.405  22.944 -35.815  1.00 28.11           O  
ANISOU  183  O   THR A  26     3465   3525   3688   -154    -34    -25
ATOM    184  CB  THR A  26     -21.501  24.307 -38.374  1.00 30.43           C  
ANISOU  184  CB  THR A  26     3770   3792   4001   -185    -89    -28
ATOM    185  OG1 THR A  26     -22.488  24.434 -39.378  1.00 41.56           O  
ANISOU  185  OG1 THR A  26     5180   5192   5418   -205   -107    -23
ATOM    186  CG2 THR A  26     -20.220  24.984 -38.897  1.00 42.31           C  
ANISOU  186  CG2 THR A  26     5294   5284   5499   -191    -97    -28
ATOM    187  N   LEU A  27     -19.035  22.310 -37.514  1.00 17.17           N  
ANISOU  187  N   LEU A  27     2114   2112   2296   -186    -36    -22
ATOM    188  CA  LEU A  27     -17.781  22.258 -36.773  1.00 23.77           C  
ANISOU  188  CA  LEU A  27     2956   2951   3125   -170    -24    -25
ATOM    189  C   LEU A  27     -16.603  22.451 -37.742  1.00 20.27           C  
ANISOU  189  C   LEU A  27     2529   2500   2671   -183    -28    -27
ATOM    190  O   LEU A  27     -16.818  22.784 -38.910  1.00 22.31           O  
ANISOU  190  O   LEU A  27     2794   2755   2928   -202    -43    -26
ATOM    191  CB  LEU A  27     -17.765  21.021 -35.830  1.00 22.20           C  
ANISOU  191  CB  LEU A  27     2753   2758   2924   -165     -2    -19
ATOM    192  CG  LEU A  27     -17.185  19.667 -36.311  1.00 26.84           C  
ANISOU  192  CG  LEU A  27     3354   3334   3511   -179      8    -15
ATOM    193  CD1 LEU A  27     -17.673  18.542 -35.372  1.00 29.43           C  
ANISOU  193  CD1 LEU A  27     3671   3666   3844   -184     16     -1
ATOM    194  CD2 LEU A  27     -17.453  19.320 -37.786  1.00 18.72           C  
ANISOU  194  CD2 LEU A  27     2337   2293   2482   -199     -1    -19
ATOM    195  N   ASN A  28     -15.376  22.284 -37.240  1.00 11.52           N  
ANISOU  195  N   ASN A  28     1427   1394   1555   -173    -16    -29
ATOM    196  CA  ASN A  28     -14.148  22.495 -38.010  1.00 16.88           C  
ANISOU  196  CA  ASN A  28     2117   2076   2220   -184    -20    -31
ATOM    197  C   ASN A  28     -13.634  21.169 -38.595  1.00 14.10           C  
ANISOU  197  C   ASN A  28     1773   1725   1858   -190     -4    -38
ATOM    198  O   ASN A  28     -13.952  20.095 -38.082  1.00 16.55           O  
ANISOU  198  O   ASN A  28     2084   2029   2174   -181     10    -40
ATOM    199  CB  ASN A  28     -13.069  23.127 -37.104  1.00 20.59           C  
ANISOU  199  CB  ASN A  28     2587   2551   2685   -169    -20    -31
ATOM    200  CG  ASN A  28     -13.533  24.409 -36.410  1.00 22.12           C  
ANISOU  200  CG  ASN A  28     2774   2740   2889   -157    -41    -30
ATOM    201  OD1 ASN A  28     -13.654  25.457 -37.038  1.00 17.98           O  
ANISOU  201  OD1 ASN A  28     2252   2212   2368   -168    -68    -25
ATOM    202  ND2 ASN A  28     -13.793  24.324 -35.105  1.00 17.98           N  
ANISOU  202  ND2 ASN A  28     2242   2220   2371   -133    -31    -34
ATOM    203  N   GLY A  29     -12.817  21.284 -39.649  1.00 21.65           N  
ANISOU  203  N   GLY A  29     2734   2693   2799   -205    -10    -42
ATOM    204  CA  GLY A  29     -12.083  20.177 -40.244  1.00 20.18           C  
ANISOU  204  CA  GLY A  29     2553   2513   2600   -206      2    -55
ATOM    205  C   GLY A  29     -10.672  20.658 -40.596  1.00 19.23           C  
ANISOU  205  C   GLY A  29     2430   2418   2457   -209      4    -59
ATOM    206  O   GLY A  29     -10.428  21.856 -40.753  1.00 23.71           O  
ANISOU  206  O   GLY A  29     2995   2996   3018   -220    -10    -46
ATOM    207  N   LEU A  30      -9.753  19.694 -40.749  1.00 11.79           N  
ANISOU  207  N   LEU A  30     1490   1485   1504   -198     17    -76
ATOM    208  CA  LEU A  30      -8.365  19.894 -41.148  1.00 19.36           C  
ANISOU  208  CA  LEU A  30     2442   2475   2438   -198     21    -83
ATOM    209  C   LEU A  30      -8.183  19.314 -42.557  1.00 19.48           C  
ANISOU  209  C   LEU A  30     2454   2516   2431   -210     20   -101
ATOM    210  O   LEU A  30      -8.329  18.109 -42.734  1.00 22.66           O  
ANISOU  210  O   LEU A  30     2863   2909   2838   -198     25   -122
ATOM    211  CB  LEU A  30      -7.442  19.189 -40.126  1.00 17.94           C  
ANISOU  211  CB  LEU A  30     2263   2292   2262   -172     37    -94
ATOM    212  CG  LEU A  30      -5.943  19.519 -40.309  1.00 20.32           C  
ANISOU  212  CG  LEU A  30     2554   2628   2538   -168     43   -100
ATOM    213  CD1 LEU A  30      -5.618  20.948 -39.850  1.00 18.23           C  
ANISOU  213  CD1 LEU A  30     2285   2370   2270   -177     36    -76
ATOM    214  CD2 LEU A  30      -5.036  18.499 -39.603  1.00 26.50           C  
ANISOU  214  CD2 LEU A  30     3338   3404   3326   -140     56   -118
ATOM    215  N   TRP A  31      -7.861  20.182 -43.522  1.00 17.25           N  
ANISOU  215  N   TRP A  31     2162   2270   2123   -233     12    -92
ATOM    216  CA  TRP A  31      -7.692  19.868 -44.936  1.00 12.37           C  
ANISOU  216  CA  TRP A  31     1537   1686   1477   -250      9   -105
ATOM    217  C   TRP A  31      -6.195  19.718 -45.250  1.00 20.01           C  
ANISOU  217  C   TRP A  31     2488   2704   2410   -244     19   -120
ATOM    218  O   TRP A  31      -5.468  20.710 -45.231  1.00 20.48           O  
ANISOU  218  O   TRP A  31     2536   2794   2452   -261     14   -100
ATOM    219  CB  TRP A  31      -8.364  21.007 -45.732  1.00 14.92           C  
ANISOU  219  CB  TRP A  31     1858   2019   1793   -286    -12    -79
ATOM    220  CG  TRP A  31      -8.429  20.917 -47.229  1.00 22.50           C  
ANISOU  220  CG  TRP A  31     2809   3016   2723   -308    -18    -88
ATOM    221  CD1 TRP A  31      -8.496  19.786 -47.972  1.00 24.34           C  
ANISOU  221  CD1 TRP A  31     3042   3265   2943   -297     -8   -120
ATOM    222  CD2 TRP A  31      -8.523  22.024 -48.177  1.00 23.96           C  
ANISOU  222  CD2 TRP A  31     2986   3230   2888   -348    -38    -62
ATOM    223  NE1 TRP A  31      -8.588  20.120 -49.309  1.00 24.90           N  
ANISOU  223  NE1 TRP A  31     3102   3376   2981   -327    -18   -119
ATOM    224  CE2 TRP A  31      -8.606  21.486 -49.498  1.00 18.22           C  
ANISOU  224  CE2 TRP A  31     2252   2541   2131   -361    -37    -80
ATOM    225  CE3 TRP A  31      -8.514  23.435 -48.058  1.00 31.10           C  
ANISOU  225  CE3 TRP A  31     3889   4131   3796   -375    -63    -25
ATOM    226  CZ2 TRP A  31      -8.670  22.306 -50.639  1.00 21.87           C  
ANISOU  226  CZ2 TRP A  31     2703   3041   2565   -402    -55    -60
ATOM    227  CZ3 TRP A  31      -8.562  24.265 -49.197  1.00 33.76           C  
ANISOU  227  CZ3 TRP A  31     4218   4500   4110   -416    -85     -4
ATOM    228  CH2 TRP A  31      -8.638  23.704 -50.487  1.00 30.19           C  
ANISOU  228  CH2 TRP A  31     3756   4089   3625   -431    -80    -19
ATOM    229  N   LEU A  32      -5.769  18.474 -45.514  1.00 18.33           N  
ANISOU  229  N   LEU A  32     2274   2501   2189   -221     30   -156
ATOM    230  CA  LEU A  32      -4.401  18.111 -45.889  1.00 20.76           C  
ANISOU  230  CA  LEU A  32     2563   2861   2464   -208     41   -180
ATOM    231  C   LEU A  32      -4.493  17.253 -47.148  1.00 19.67           C  
ANISOU  231  C   LEU A  32     2419   2753   2302   -205     40   -216
ATOM    232  O   LEU A  32      -5.229  16.264 -47.142  1.00 17.96           O  
ANISOU  232  O   LEU A  32     2217   2498   2107   -188     36   -238
ATOM    233  CB  LEU A  32      -3.732  17.285 -44.772  1.00 19.44           C  
ANISOU  233  CB  LEU A  32     2399   2671   2314   -170     53   -198
ATOM    234  CG  LEU A  32      -3.582  17.974 -43.402  1.00 23.44           C  
ANISOU  234  CG  LEU A  32     2913   3147   2846   -167     55   -168
ATOM    235  CD1 LEU A  32      -3.223  16.935 -42.326  1.00 24.13           C  
ANISOU  235  CD1 LEU A  32     3008   3206   2954   -130     64   -187
ATOM    236  CD2 LEU A  32      -2.585  19.148 -43.424  1.00 22.71           C  
ANISOU  236  CD2 LEU A  32     2804   3095   2728   -188     54   -142
ATOM    237  N   ASP A  33      -3.789  17.669 -48.216  1.00 25.44           N  
ANISOU  237  N   ASP A  33     3125   3554   2987   -221     42   -221
ATOM    238  CA  ASP A  33      -3.961  17.146 -49.577  1.00 26.35           C  
ANISOU  238  CA  ASP A  33     3230   3711   3071   -224     39   -252
ATOM    239  C   ASP A  33      -5.442  17.266 -49.988  1.00 23.96           C  
ANISOU  239  C   ASP A  33     2948   3364   2792   -245     25   -238
ATOM    240  O   ASP A  33      -6.029  18.323 -49.755  1.00 23.48           O  
ANISOU  240  O   ASP A  33     2893   3287   2743   -277     15   -195
ATOM    241  CB  ASP A  33      -3.344  15.735 -49.811  1.00 21.40           C  
ANISOU  241  CB  ASP A  33     2600   3091   2441   -178     46   -309
ATOM    242  CG  ASP A  33      -1.868  15.608 -49.421  1.00 27.99           C  
ANISOU  242  CG  ASP A  33     3409   3978   3249   -158     60   -324
ATOM    243  OD1 ASP A  33      -1.143  16.620 -49.532  1.00 27.33           O  
ANISOU  243  OD1 ASP A  33     3304   3945   3134   -187     64   -294
ATOM    244  OD2 ASP A  33      -1.461  14.467 -49.113  1.00 36.80           O1-
ANISOU  244  OD2 ASP A  33     4526   5082   4374   -114     63   -366
ATOM    245  N   ASP A  34      -6.030  16.198 -50.542  1.00 21.58           N  
ANISOU  245  N   ASP A  34     2659   3039   2501   -227     20   -271
ATOM    246  CA  ASP A  34      -7.426  16.147 -50.971  1.00 28.28           C  
ANISOU  246  CA  ASP A  34     3525   3850   3369   -248      6   -257
ATOM    247  C   ASP A  34      -8.347  15.484 -49.920  1.00 26.63           C  
ANISOU  247  C   ASP A  34     3342   3564   3213   -228      1   -256
ATOM    248  O   ASP A  34      -9.424  15.033 -50.301  1.00 21.69           O  
ANISOU  248  O   ASP A  34     2732   2907   2604   -231    -11   -263
ATOM    249  CB  ASP A  34      -7.568  15.493 -52.371  1.00 19.06           C  
ANISOU  249  CB  ASP A  34     2352   2718   2172   -253     -2   -290
ATOM    250  CG  ASP A  34      -7.020  14.067 -52.531  1.00 29.74           C  
ANISOU  250  CG  ASP A  34     3706   4070   3523   -208     -2   -348
ATOM    251  OD1 ASP A  34      -6.421  13.527 -51.574  1.00 24.77           O  
ANISOU  251  OD1 ASP A  34     3079   3424   2910   -174      5   -365
ATOM    252  OD2 ASP A  34      -7.231  13.515 -53.632  1.00 28.70           O1-
ANISOU  252  OD2 ASP A  34     3575   3954   3374   -206    -12   -380
ATOM    253  N   VAL A  35      -7.940  15.425 -48.637  1.00 16.12           N  
ANISOU  253  N   VAL A  35     2015   2205   1905   -210      9   -245
ATOM    254  CA  VAL A  35      -8.721  14.808 -47.559  1.00 21.24           C  
ANISOU  254  CA  VAL A  35     2684   2788   2598   -195      5   -238
ATOM    255  C   VAL A  35      -8.962  15.831 -46.437  1.00 18.70           C  
ANISOU  255  C   VAL A  35     2363   2446   2295   -208     10   -196
ATOM    256  O   VAL A  35      -8.017  16.479 -45.987  1.00 18.67           O  
ANISOU  256  O   VAL A  35     2349   2467   2278   -209     18   -184
ATOM    257  CB  VAL A  35      -7.999  13.574 -46.940  1.00 24.41           C  
ANISOU  257  CB  VAL A  35     3090   3172   3012   -157      7   -269
ATOM    258  CG1 VAL A  35      -8.791  12.900 -45.793  1.00 23.92           C  
ANISOU  258  CG1 VAL A  35     3048   3046   2993   -149     -2   -257
ATOM    259  CG2 VAL A  35      -7.667  12.519 -48.012  1.00 24.37           C  
ANISOU  259  CG2 VAL A  35     3082   3190   2986   -138     -1   -318
ATOM    260  N   VAL A  36     -10.221  15.912 -45.985  1.00 20.13           N  
ANISOU  260  N   VAL A  36     2557   2584   2507   -215      2   -177
ATOM    261  CA  VAL A  36     -10.649  16.719 -44.848  1.00 22.13           C  
ANISOU  261  CA  VAL A  36     2812   2816   2782   -219      5   -144
ATOM    262  C   VAL A  36     -10.988  15.785 -43.674  1.00 16.74           C  
ANISOU  262  C   VAL A  36     2138   2093   2128   -198      8   -146
ATOM    263  O   VAL A  36     -11.923  14.990 -43.765  1.00 21.11           O  
ANISOU  263  O   VAL A  36     2702   2620   2698   -197     -1   -153
ATOM    264  CB  VAL A  36     -11.878  17.599 -45.201  1.00 19.91           C  
ANISOU  264  CB  VAL A  36     2531   2526   2510   -246     -8   -120
ATOM    265  CG1 VAL A  36     -12.518  18.317 -43.992  1.00 17.96           C  
ANISOU  265  CG1 VAL A  36     2283   2256   2286   -242     -8    -95
ATOM    266  CG2 VAL A  36     -11.497  18.627 -46.279  1.00 18.55           C  
ANISOU  266  CG2 VAL A  36     2349   2392   2308   -271    -15   -113
ATOM    267  N   TYR A  37     -10.205  15.916 -42.596  1.00 20.53           N  
ANISOU  267  N   TYR A  37     2616   2571   2614   -184     18   -137
ATOM    268  CA  TYR A  37     -10.343  15.180 -41.342  1.00 18.11           C  
ANISOU  268  CA  TYR A  37     2316   2232   2332   -167     20   -133
ATOM    269  C   TYR A  37     -11.210  16.005 -40.382  1.00 17.27           C  
ANISOU  269  C   TYR A  37     2207   2115   2242   -174     22   -103
ATOM    270  O   TYR A  37     -10.926  17.187 -40.208  1.00 22.54           O  
ANISOU  270  O   TYR A  37     2865   2798   2899   -177     25    -92
ATOM    271  CB  TYR A  37      -8.942  14.952 -40.732  1.00 14.42           C  
ANISOU  271  CB  TYR A  37     1848   1773   1860   -143     29   -146
ATOM    272  CG  TYR A  37      -7.976  14.176 -41.614  1.00 23.07           C  
ANISOU  272  CG  TYR A  37     2940   2889   2935   -129     28   -182
ATOM    273  CD1 TYR A  37      -7.227  14.841 -42.610  1.00 22.17           C  
ANISOU  273  CD1 TYR A  37     2813   2822   2789   -138     33   -191
ATOM    274  CD2 TYR A  37      -7.817  12.786 -41.441  1.00 22.51           C  
ANISOU  274  CD2 TYR A  37     2880   2796   2879   -106     19   -206
ATOM    275  CE1 TYR A  37      -6.345  14.126 -43.438  1.00 20.49           C  
ANISOU  275  CE1 TYR A  37     2593   2639   2553   -123     33   -226
ATOM    276  CE2 TYR A  37      -6.922  12.071 -42.260  1.00 28.02           C  
ANISOU  276  CE2 TYR A  37     3572   3516   3558    -87     16   -246
ATOM    277  CZ  TYR A  37      -6.187  12.740 -43.259  1.00 19.48           C  
ANISOU  277  CZ  TYR A  37     2474   2488   2440    -94     25   -257
ATOM    278  OH  TYR A  37      -5.314  12.048 -44.047  1.00 26.42           O  
ANISOU  278  OH  TYR A  37     3344   3400   3296    -73     23   -300
ATOM    279  N   CYS A  38     -12.220  15.389 -39.752  1.00 18.89           N  
ANISOU  279  N   CYS A  38     2416   2295   2468   -177     17    -91
ATOM    280  CA  CYS A  38     -13.084  16.046 -38.762  1.00 22.30           C  
ANISOU  280  CA  CYS A  38     2838   2724   2910   -179     21    -68
ATOM    281  C   CYS A  38     -13.618  15.003 -37.756  1.00 26.51           C  
ANISOU  281  C   CYS A  38     3374   3238   3462   -178     19    -55
ATOM    282  O   CYS A  38     -13.556  13.813 -38.059  1.00 23.10           O  
ANISOU  282  O   CYS A  38     2952   2786   3038   -179      9    -62
ATOM    283  CB  CYS A  38     -14.189  16.907 -39.433  1.00 20.50           C  
ANISOU  283  CB  CYS A  38     2605   2503   2683   -197     12    -58
ATOM    284  SG  CYS A  38     -15.556  15.926 -40.125  1.00 23.89           S  
ANISOU  284  SG  CYS A  38     3040   2914   3125   -215      0    -56
ATOM    285  N   PRO A  39     -14.175  15.435 -36.599  1.00 21.33           N  
ANISOU  285  N   PRO A  39     2706   2588   2812   -176     25    -35
ATOM    286  CA  PRO A  39     -14.880  14.522 -35.675  1.00 16.06           C  
ANISOU  286  CA  PRO A  39     2036   1910   2157   -181     22    -17
ATOM    287  C   PRO A  39     -16.125  13.898 -36.326  1.00 20.18           C  
ANISOU  287  C   PRO A  39     2559   2420   2690   -202      8     -8
ATOM    288  O   PRO A  39     -16.907  14.628 -36.942  1.00 28.43           O  
ANISOU  288  O   PRO A  39     3597   3473   3731   -212      5     -8
ATOM    289  CB  PRO A  39     -15.249  15.414 -34.473  1.00 21.77           C  
ANISOU  289  CB  PRO A  39     2740   2654   2876   -174     33     -2
ATOM    290  CG  PRO A  39     -14.311  16.605 -34.565  1.00 16.94           C  
ANISOU  290  CG  PRO A  39     2128   2055   2252   -159     40    -16
ATOM    291  CD  PRO A  39     -14.158  16.797 -36.068  1.00 17.10           C  
ANISOU  291  CD  PRO A  39     2158   2071   2268   -169     31    -30
ATOM    292  N   ARG A  40     -16.276  12.568 -36.192  1.00 18.60           N  
ANISOU  292  N   ARG A  40     2368   2198   2502   -210     -5      1
ATOM    293  CA  ARG A  40     -17.410  11.820 -36.744  1.00 22.36           C  
ANISOU  293  CA  ARG A  40     2846   2659   2990   -232    -23     12
ATOM    294  C   ARG A  40     -18.767  12.224 -36.149  1.00 21.47           C  
ANISOU  294  C   ARG A  40     2712   2569   2878   -248    -19     40
ATOM    295  O   ARG A  40     -19.768  12.036 -36.833  1.00 24.59           O  
ANISOU  295  O   ARG A  40     3103   2962   3277   -266    -30     47
ATOM    296  CB  ARG A  40     -17.183  10.293 -36.640  1.00 26.60           C  
ANISOU  296  CB  ARG A  40     3400   3163   3544   -239    -46     16
ATOM    297  CG  ARG A  40     -17.441   9.677 -35.248  1.00 28.94           C  
ANISOU  297  CG  ARG A  40     3689   3459   3847   -244    -48     46
ATOM    298  CD  ARG A  40     -17.309   8.158 -35.237  1.00 18.83           C  
ANISOU  298  CD  ARG A  40     2427   2138   2589   -258    -83     56
ATOM    299  NE  ARG A  40     -17.319   7.631 -33.868  1.00 19.31           N  
ANISOU  299  NE  ARG A  40     2482   2198   2656   -268    -90     88
ATOM    300  CZ  ARG A  40     -17.396   6.336 -33.525  1.00 24.25           C  
ANISOU  300  CZ  ARG A  40     3120   2789   3302   -286   -125    108
ATOM    301  NH1 ARG A  40     -17.479   5.380 -34.461  1.00 26.14           N  
ANISOU  301  NH1 ARG A  40     3383   2990   3561   -291   -158     94
ATOM    302  NH2 ARG A  40     -17.385   6.004 -32.229  1.00 24.82           N1+
ANISOU  302  NH2 ARG A  40     3184   2868   3377   -299   -131    143
ATOM    303  N   HIS A  41     -18.782  12.782 -34.919  1.00 19.20           N  
ANISOU  303  N   HIS A  41     2406   2307   2582   -239     -4     53
ATOM    304  CA  HIS A  41     -19.986  13.255 -34.233  1.00 25.48           C  
ANISOU  304  CA  HIS A  41     3175   3133   3374   -251     -1     75
ATOM    305  C   HIS A  41     -20.775  14.348 -34.975  1.00 19.14           C  
ANISOU  305  C   HIS A  41     2361   2343   2566   -248      1     63
ATOM    306  O   HIS A  41     -21.924  14.578 -34.609  1.00 23.61           O  
ANISOU  306  O   HIS A  41     2905   2935   3132   -257      1     77
ATOM    307  CB  HIS A  41     -19.702  13.587 -32.754  1.00 23.31           C  
ANISOU  307  CB  HIS A  41     2881   2888   3088   -240     14     88
ATOM    308  CG  HIS A  41     -18.897  14.826 -32.451  1.00 19.51           C  
ANISOU  308  CG  HIS A  41     2396   2422   2596   -211     30     66
ATOM    309  ND1 HIS A  41     -19.323  16.114 -32.796  1.00 23.40           N  
ANISOU  309  ND1 HIS A  41     2877   2930   3082   -200     33     51
ATOM    310  CD2 HIS A  41     -17.706  14.927 -31.764  1.00 22.30           C  
ANISOU  310  CD2 HIS A  41     2754   2775   2943   -193     40     60
ATOM    311  CE1 HIS A  41     -18.382  16.922 -32.338  1.00 22.79           C  
ANISOU  311  CE1 HIS A  41     2800   2860   2997   -176     41     36
ATOM    312  NE2 HIS A  41     -17.396  16.271 -31.730  1.00 21.37           N  
ANISOU  312  NE2 HIS A  41     2630   2673   2817   -172     47     42
ATOM    313  N   VAL A  42     -20.194  14.949 -36.031  1.00 22.29           N  
ANISOU  313  N   VAL A  42     2776   2728   2963   -240      0     39
ATOM    314  CA  VAL A  42     -20.862  15.861 -36.962  1.00 26.59           C  
ANISOU  314  CA  VAL A  42     3314   3280   3507   -244     -6     31
ATOM    315  C   VAL A  42     -22.118  15.274 -37.650  1.00 29.50           C  
ANISOU  315  C   VAL A  42     3680   3642   3885   -268    -20     45
ATOM    316  O   VAL A  42     -22.961  16.062 -38.071  1.00 24.90           O  
ANISOU  316  O   VAL A  42     3086   3071   3304   -273    -25     45
ATOM    317  CB  VAL A  42     -19.875  16.373 -38.054  1.00 28.83           C  
ANISOU  317  CB  VAL A  42     3617   3551   3785   -239     -8      9
ATOM    318  CG1 VAL A  42     -19.532  15.345 -39.149  1.00 21.31           C  
ANISOU  318  CG1 VAL A  42     2685   2575   2836   -252    -19      0
ATOM    319  CG2 VAL A  42     -20.325  17.703 -38.695  1.00 29.59           C  
ANISOU  319  CG2 VAL A  42     3704   3658   3880   -240    -16      4
ATOM    320  N   ILE A  43     -22.234  13.932 -37.731  1.00 29.07           N  
ANISOU  320  N   ILE A  43     3638   3568   3840   -284    -30     57
ATOM    321  CA  ILE A  43     -23.398  13.225 -38.282  1.00 34.71           C  
ANISOU  321  CA  ILE A  43     4351   4273   4563   -310    -47     71
ATOM    322  C   ILE A  43     -24.476  12.896 -37.219  1.00 31.74           C  
ANISOU  322  C   ILE A  43     3950   3922   4189   -325    -47    104
ATOM    323  O   ILE A  43     -25.539  12.410 -37.605  1.00 34.03           O  
ANISOU  323  O   ILE A  43     4235   4208   4487   -350    -63    123
ATOM    324  CB  ILE A  43     -22.997  11.915 -39.031  1.00 26.64           C  
ANISOU  324  CB  ILE A  43     3358   3213   3553   -321    -66     64
ATOM    325  CG1 ILE A  43     -22.618  10.718 -38.117  1.00 32.34           C  
ANISOU  325  CG1 ILE A  43     4088   3919   4283   -323    -74     78
ATOM    326  CG2 ILE A  43     -21.932  12.225 -40.102  1.00 23.24           C  
ANISOU  326  CG2 ILE A  43     2947   2770   3114   -306    -64     30
ATOM    327  CD1 ILE A  43     -22.099   9.487 -38.871  1.00 34.58           C  
ANISOU  327  CD1 ILE A  43     4399   4158   4580   -332   -102     68
ATOM    328  N   CYS A  44     -24.219  13.185 -35.927  1.00 38.89           N  
ANISOU  328  N   CYS A  44     4835   4858   5084   -311    -31    111
ATOM    329  CA  CYS A  44     -25.219  13.105 -34.855  1.00 35.26           C  
ANISOU  329  CA  CYS A  44     4342   4437   4618   -324    -28    140
ATOM    330  C   CYS A  44     -26.189  14.288 -34.950  1.00 36.52           C  
ANISOU  330  C   CYS A  44     4473   4632   4771   -318    -23    135
ATOM    331  O   CYS A  44     -25.755  15.421 -35.165  1.00 43.68           O  
ANISOU  331  O   CYS A  44     5383   5536   5677   -296    -19    108
ATOM    332  CB  CYS A  44     -24.611  13.147 -33.436  1.00 42.15           C  
ANISOU  332  CB  CYS A  44     5201   5336   5478   -310    -12    147
ATOM    333  SG  CYS A  44     -23.666  11.650 -33.091  1.00 52.07           S  
ANISOU  333  SG  CYS A  44     6478   6564   6742   -325    -23    167
ATOM    334  N   THR A  45     -27.471  14.002 -34.702  1.00 34.90           N  
ANISOU  334  N   THR A  45     4238   4462   4561   -337    -26    162
ATOM    335  CA  THR A  45     -28.484  15.003 -34.376  1.00 45.23           C  
ANISOU  335  CA  THR A  45     5509   5817   5859   -325    -19    157
ATOM    336  C   THR A  45     -28.661  15.062 -32.841  1.00 47.05           C  
ANISOU  336  C   THR A  45     5702   6106   6069   -318     -4    171
ATOM    337  O   THR A  45     -28.061  14.266 -32.112  1.00 40.95           O  
ANISOU  337  O   THR A  45     4932   5335   5290   -330     -1    192
ATOM    338  CB  THR A  45     -29.843  14.643 -35.039  1.00 43.87           C  
ANISOU  338  CB  THR A  45     5324   5650   5694   -353    -34    175
ATOM    339  OG1 THR A  45     -30.466  13.513 -34.456  1.00 52.10           O  
ANISOU  339  OG1 THR A  45     6364   6694   6738   -390    -45    215
ATOM    340  CG2 THR A  45     -29.739  14.446 -36.560  1.00 50.21           C  
ANISOU  340  CG2 THR A  45     6159   6405   6515   -356    -48    156
ATOM    341  N   SER A  46     -29.513  15.993 -32.378  1.00 56.71           N  
ANISOU  341  N   SER A  46     6887   7378   7280   -298      2    158
ATOM    342  CA  SER A  46     -29.942  16.110 -30.979  1.00 63.97           C  
ANISOU  342  CA  SER A  46     7764   8368   8175   -289     17    167
ATOM    343  C   SER A  46     -30.670  14.865 -30.426  1.00 60.82           C  
ANISOU  343  C   SER A  46     7343   8001   7766   -332     13    216
ATOM    344  O   SER A  46     -30.694  14.681 -29.208  1.00 68.84           O  
ANISOU  344  O   SER A  46     8329   9071   8758   -336     25    234
ATOM    345  CB  SER A  46     -30.782  17.395 -30.824  1.00 80.22           C  
ANISOU  345  CB  SER A  46     9784  10474  10223   -256     20    138
ATOM    346  OG  SER A  46     -32.010  17.322 -31.524  1.00 88.08           O  
ANISOU  346  OG  SER A  46    10761  11481  11224   -275      9    149
ATOM    347  N   GLU A  47     -31.217  14.034 -31.330  1.00 52.97           N  
ANISOU  347  N   GLU A  47     6363   6975   6788   -368     -5    239
ATOM    348  CA  GLU A  47     -31.914  12.783 -31.038  1.00 61.43           C  
ANISOU  348  CA  GLU A  47     7419   8067   7854   -415    -17    291
ATOM    349  C   GLU A  47     -30.946  11.593 -30.826  1.00 57.40           C  
ANISOU  349  C   GLU A  47     6946   7507   7356   -440    -31    315
ATOM    350  O   GLU A  47     -31.379  10.575 -30.288  1.00 56.08           O  
ANISOU  350  O   GLU A  47     6772   7347   7189   -483    -48    361
ATOM    351  CB  GLU A  47     -32.888  12.456 -32.204  1.00 62.74           C  
ANISOU  351  CB  GLU A  47     7582   8221   8034   -443    -36    306
ATOM    352  CG  GLU A  47     -33.609  13.637 -32.909  1.00 66.76           C  
ANISOU  352  CG  GLU A  47     8085   8732   8550   -415    -34    268
ATOM    353  CD  GLU A  47     -34.503  14.524 -32.034  1.00 81.02           C  
ANISOU  353  CD  GLU A  47     9831  10620  10331   -396    -21    261
ATOM    354  OE1 GLU A  47     -34.697  14.193 -30.843  1.00 83.49           O  
ANISOU  354  OE1 GLU A  47    10106  10998  10618   -403     -9    283
ATOM    355  OE2 GLU A  47     -34.984  15.536 -32.589  1.00 83.63           O1-
ANISOU  355  OE2 GLU A  47    10153  10954  10669   -373    -24    232
ATOM    356  N   ASP A  48     -29.684  11.722 -31.278  1.00 63.79           N  
ANISOU  356  N   ASP A  48     7794   8268   8177   -413    -25    285
ATOM    357  CA  ASP A  48     -28.692  10.638 -31.356  1.00 58.36           C  
ANISOU  357  CA  ASP A  48     7148   7520   7507   -430    -43    297
ATOM    358  C   ASP A  48     -27.621  10.652 -30.258  1.00 40.67           C  
ANISOU  358  C   ASP A  48     4913   5282   5258   -415    -32    296
ATOM    359  O   ASP A  48     -26.942   9.635 -30.120  1.00 47.62           O  
ANISOU  359  O   ASP A  48     5824   6115   6153   -429    -49    308
ATOM    360  CB  ASP A  48     -27.962  10.617 -32.722  1.00 67.42           C  
ANISOU  360  CB  ASP A  48     8339   8599   8677   -414    -52    262
ATOM    361  CG  ASP A  48     -28.882  10.406 -33.919  1.00 68.75           C  
ANISOU  361  CG  ASP A  48     8519   8741   8863   -442    -76    272
ATOM    362  OD1 ASP A  48     -29.529   9.335 -33.951  1.00 59.84           O  
ANISOU  362  OD1 ASP A  48     7393   7600   7742   -480   -101    310
ATOM    363  OD2 ASP A  48     -28.852  11.271 -34.822  1.00 74.49           O1-
ANISOU  363  OD2 ASP A  48     9252   9457   9594   -427    -72    244
ATOM    364  N   MET A  49     -27.440  11.773 -29.538  1.00 46.14           N  
ANISOU  364  N   MET A  49     5577   6025   5927   -387     -6    281
ATOM    365  CA  MET A  49     -26.262  12.030 -28.696  1.00 37.64           C  
ANISOU  365  CA  MET A  49     4515   4940   4846   -362      7    266
ATOM    366  C   MET A  49     -25.955  10.993 -27.598  1.00 28.93           C  
ANISOU  366  C   MET A  49     3406   3850   3735   -390     -1    307
ATOM    367  O   MET A  49     -24.777  10.778 -27.325  1.00 34.15           O  
ANISOU  367  O   MET A  49     4092   4480   4402   -380     -2    301
ATOM    368  CB  MET A  49     -26.328  13.445 -28.089  1.00 60.39           C  
ANISOU  368  CB  MET A  49     7369   7869   7706   -322     32    233
ATOM    369  CG  MET A  49     -26.454  14.562 -29.139  1.00 67.51           C  
ANISOU  369  CG  MET A  49     8277   8755   8617   -295     34    194
ATOM    370  SD  MET A  49     -26.026  16.215 -28.528  1.00 70.01           S  
ANISOU  370  SD  MET A  49     8577   9105   8918   -242     52    150
ATOM    371  CE  MET A  49     -27.544  16.658 -27.646  1.00 80.92           C  
ANISOU  371  CE  MET A  49     9909  10551  10287   -233     53    143
ATOM    372  N   LEU A  50     -26.988  10.372 -27.001  1.00 29.31           N  
ANISOU  372  N   LEU A  50     3420   3948   3768   -428     -9    352
ATOM    373  CA  LEU A  50     -26.856   9.437 -25.876  1.00 35.44           C  
ANISOU  373  CA  LEU A  50     4186   4745   4534   -459    -19    397
ATOM    374  C   LEU A  50     -26.108   8.133 -26.215  1.00 35.70           C  
ANISOU  374  C   LEU A  50     4266   4701   4599   -484    -54    417
ATOM    375  O   LEU A  50     -25.265   7.706 -25.424  1.00 34.99           O  
ANISOU  375  O   LEU A  50     4190   4595   4512   -486    -60    429
ATOM    376  CB  LEU A  50     -28.252   9.155 -25.262  1.00 44.51           C  
ANISOU  376  CB  LEU A  50     5284   5971   5657   -498    -23    444
ATOM    377  CG  LEU A  50     -28.369   9.518 -23.765  1.00 71.91           C  
ANISOU  377  CG  LEU A  50     8706   9533   9085   -496      0    458
ATOM    378  CD1 LEU A  50     -28.159  11.022 -23.494  1.00 83.43           C  
ANISOU  378  CD1 LEU A  50    10153  11018  10527   -436     34    401
ATOM    379  CD2 LEU A  50     -29.707   9.031 -23.184  1.00 72.91           C  
ANISOU  379  CD2 LEU A  50     8776   9745   9183   -530     -1    497
ATOM    380  N   ASN A  51     -26.419   7.535 -27.378  1.00 36.15           N  
ANISOU  380  N   ASN A  51     4346   4706   4681   -502    -80    420
ATOM    381  CA  ASN A  51     -25.810   6.287 -27.839  1.00 46.18           C  
ANISOU  381  CA  ASN A  51     5662   5900   5985   -520   -118    431
ATOM    382  C   ASN A  51     -25.931   6.182 -29.378  1.00 46.80           C  
ANISOU  382  C   ASN A  51     5771   5921   6089   -512   -133    401
ATOM    383  O   ASN A  51     -26.737   5.388 -29.865  1.00 51.38           O  
ANISOU  383  O   ASN A  51     6360   6477   6686   -547   -166    427
ATOM    384  CB  ASN A  51     -26.389   5.059 -27.078  1.00 59.59           C  
ANISOU  384  CB  ASN A  51     7349   7607   7685   -577   -155    497
ATOM    385  CG  ASN A  51     -25.381   3.912 -26.921  1.00 58.09           C  
ANISOU  385  CG  ASN A  51     7193   7362   7517   -587   -187    512
ATOM    386  OD1 ASN A  51     -24.587   3.636 -27.818  1.00 68.94           O  
ANISOU  386  OD1 ASN A  51     8549   8766   8878   -616   -197    556
ATOM    387  ND2 ASN A  51     -25.418   3.225 -25.777  1.00 49.79           N  
ANISOU  387  ND2 ASN A  51     6188   6233   6497   -562   -204    473
ATOM    388  N   PRO A  52     -25.161   7.009 -30.125  1.00 46.77           N  
ANISOU  388  N   PRO A  52     5788   5895   6089   -468   -111    347
ATOM    389  CA  PRO A  52     -25.228   7.038 -31.596  1.00 42.13           C  
ANISOU  389  CA  PRO A  52     5227   5261   5521   -461   -123    318
ATOM    390  C   PRO A  52     -24.640   5.770 -32.240  1.00 29.65           C  
ANISOU  390  C   PRO A  52     3686   3609   3969   -473   -164    319
ATOM    391  O   PRO A  52     -23.513   5.391 -31.921  1.00 35.71           O  
ANISOU  391  O   PRO A  52     4474   4350   4746   -465   -175    317
ATOM    392  CB  PRO A  52     -24.423   8.294 -31.969  1.00 40.68           C  
ANISOU  392  CB  PRO A  52     5050   5078   5329   -414    -91    266
ATOM    393  CG  PRO A  52     -23.428   8.471 -30.836  1.00 45.80           C  
ANISOU  393  CG  PRO A  52     5693   5742   5965   -396    -74    265
ATOM    394  CD  PRO A  52     -24.176   7.967 -29.614  1.00 39.98           C  
ANISOU  394  CD  PRO A  52     4924   5052   5214   -426    -78    314
ATOM    395  N   ASN A  53     -25.411   5.155 -33.150  1.00 32.49           N  
ANISOU  395  N   ASN A  53     4060   3939   4345   -492   -191    321
ATOM    396  CA  ASN A  53     -24.933   4.095 -34.036  1.00 39.90           C  
ANISOU  396  CA  ASN A  53     5040   4807   5313   -497   -233    310
ATOM    397  C   ASN A  53     -24.307   4.776 -35.264  1.00 30.57           C  
ANISOU  397  C   ASN A  53     3880   3604   4132   -458   -216    251
ATOM    398  O   ASN A  53     -25.014   5.067 -36.227  1.00 33.19           O  
ANISOU  398  O   ASN A  53     4211   3936   4462   -460   -215    237
ATOM    399  CB  ASN A  53     -26.109   3.153 -34.395  1.00 39.06           C  
ANISOU  399  CB  ASN A  53     4934   4683   5222   -542   -275    348
ATOM    400  CG  ASN A  53     -25.704   1.867 -35.132  1.00 42.66           C  
ANISOU  400  CG  ASN A  53     5434   5063   5710   -545   -326    334
ATOM    401  OD1 ASN A  53     -24.623   1.762 -35.709  1.00 37.99           O  
ANISOU  401  OD1 ASN A  53     4872   4435   5128   -508   -326    285
ATOM    402  ND2 ASN A  53     -26.598   0.877 -35.141  1.00 43.63           N  
ANISOU  402  ND2 ASN A  53     5562   5164   5852   -589   -373    376
ATOM    403  N   TYR A  54     -22.996   5.048 -35.183  1.00 24.24           N  
ANISOU  403  N   TYR A  54     3093   2788   3329   -423   -203    217
ATOM    404  CA  TYR A  54     -22.236   5.783 -36.194  1.00 27.24           C  
ANISOU  404  CA  TYR A  54     3483   3166   3699   -388   -179    166
ATOM    405  C   TYR A  54     -22.172   5.113 -37.570  1.00 29.59           C  
ANISOU  405  C   TYR A  54     3810   3421   4013   -387   -208    138
ATOM    406  O   TYR A  54     -22.193   5.833 -38.568  1.00 20.22           O  
ANISOU  406  O   TYR A  54     2622   2244   2816   -378   -194    113
ATOM    407  CB  TYR A  54     -20.824   6.077 -35.665  1.00 28.58           C  
ANISOU  407  CB  TYR A  54     3660   3336   3862   -353   -160    139
ATOM    408  CG  TYR A  54     -20.794   7.200 -34.655  1.00 31.67           C  
ANISOU  408  CG  TYR A  54     4024   3779   4232   -343   -121    149
ATOM    409  CD1 TYR A  54     -21.109   8.500 -35.090  1.00 25.68           C  
ANISOU  409  CD1 TYR A  54     3249   3053   3455   -329    -92    131
ATOM    410  CD2 TYR A  54     -20.450   6.970 -33.306  1.00 28.90           C  
ANISOU  410  CD2 TYR A  54     3662   3443   3878   -347   -118    175
ATOM    411  CE1 TYR A  54     -21.084   9.568 -34.185  1.00 26.40           C  
ANISOU  411  CE1 TYR A  54     3314   3188   3528   -317    -62    136
ATOM    412  CE2 TYR A  54     -20.380   8.055 -32.409  1.00 30.99           C  
ANISOU  412  CE2 TYR A  54     3900   3756   4120   -335    -84    180
ATOM    413  CZ  TYR A  54     -20.700   9.356 -32.848  1.00 29.20           C  
ANISOU  413  CZ  TYR A  54     3659   3559   3878   -318    -57    159
ATOM    414  OH  TYR A  54     -20.648  10.409 -31.984  1.00 31.43           O  
ANISOU  414  OH  TYR A  54     3915   3885   4140   -303    -30    160
ATOM    415  N   GLU A  55     -22.134   3.771 -37.609  1.00 23.18           N  
ANISOU  415  N   GLU A  55     3022   2560   3224   -395   -252    142
ATOM    416  CA  GLU A  55     -22.189   2.983 -38.840  1.00 31.05           C  
ANISOU  416  CA  GLU A  55     4046   3514   4237   -394   -286    114
ATOM    417  C   GLU A  55     -23.520   3.180 -39.584  1.00 30.00           C  
ANISOU  417  C   GLU A  55     3904   3391   4103   -423   -292    132
ATOM    418  O   GLU A  55     -23.500   3.438 -40.787  1.00 33.78           O  
ANISOU  418  O   GLU A  55     4392   3864   4577   -413   -290     99
ATOM    419  CB  GLU A  55     -21.952   1.480 -38.555  1.00 29.48           C  
ANISOU  419  CB  GLU A  55     3874   3258   4069   -402   -341    122
ATOM    420  CG  GLU A  55     -20.507   1.082 -38.181  1.00 34.59           C  
ANISOU  420  CG  GLU A  55     4538   3885   4722   -365   -344     87
ATOM    421  CD  GLU A  55     -20.023   1.512 -36.792  1.00 32.76           C  
ANISOU  421  CD  GLU A  55     4290   3673   4486   -369   -328    120
ATOM    422  OE1 GLU A  55     -18.787   1.586 -36.630  1.00 37.13           O  
ANISOU  422  OE1 GLU A  55     4851   4219   5038   -337   -320     92
ATOM    423  OE2 GLU A  55     -20.874   1.742 -35.905  1.00 44.55           O1-
ANISOU  423  OE2 GLU A  55     5762   5192   5974   -404   -324    173
ATOM    424  N   ASP A  56     -24.637   3.088 -38.840  1.00 32.82           N  
ANISOU  424  N   ASP A  56     4240   3766   4462   -460   -299    185
ATOM    425  CA  ASP A  56     -25.997   3.269 -39.347  1.00 43.59           C  
ANISOU  425  CA  ASP A  56     5594   5141   5826   -488   -306    204
ATOM    426  C   ASP A  56     -26.272   4.724 -39.785  1.00 51.62           C  
ANISOU  426  C   ASP A  56     6590   6204   6820   -472   -260    183
ATOM    427  O   ASP A  56     -26.861   4.926 -40.847  1.00 47.17           O  
ANISOU  427  O   ASP A  56     6033   5636   6256   -475   -264    167
ATOM    428  CB  ASP A  56     -27.036   2.787 -38.310  1.00 54.90           C  
ANISOU  428  CB  ASP A  56     7004   6593   7264   -534   -323    268
ATOM    429  CG  ASP A  56     -28.478   2.801 -38.818  1.00 65.48           C  
ANISOU  429  CG  ASP A  56     8330   7945   8604   -566   -334    291
ATOM    430  OD1 ASP A  56     -29.323   3.417 -38.130  1.00 57.17           O  
ANISOU  430  OD1 ASP A  56     7240   6948   7532   -578   -305    315
ATOM    431  OD2 ASP A  56     -28.726   2.180 -39.873  1.00 64.01           O1-
ANISOU  431  OD2 ASP A  56     8171   7712   8437   -577   -373    282
ATOM    432  N   LEU A  57     -25.822   5.704 -38.980  1.00 38.15           N  
ANISOU  432  N   LEU A  57     4860   4540   5094   -454   -220    184
ATOM    433  CA  LEU A  57     -25.949   7.135 -39.269  1.00 39.31           C  
ANISOU  433  CA  LEU A  57     4988   4726   5222   -438   -184    165
ATOM    434  C   LEU A  57     -25.210   7.545 -40.552  1.00 31.04           C  
ANISOU  434  C   LEU A  57     3964   3660   4170   -413   -180    117
ATOM    435  O   LEU A  57     -25.792   8.270 -41.359  1.00 38.82           O  
ANISOU  435  O   LEU A  57     4944   4658   5148   -414   -171    106
ATOM    436  CB  LEU A  57     -25.438   7.974 -38.075  1.00 38.75           C  
ANISOU  436  CB  LEU A  57     4893   4697   5134   -419   -150    170
ATOM    437  CG  LEU A  57     -26.384   8.031 -36.857  1.00 41.28           C  
ANISOU  437  CG  LEU A  57     5179   5059   5447   -441   -144    214
ATOM    438  CD1 LEU A  57     -25.653   8.571 -35.605  1.00 39.75           C  
ANISOU  438  CD1 LEU A  57     4968   4897   5236   -418   -115    212
ATOM    439  CD2 LEU A  57     -27.681   8.809 -37.170  1.00 48.18           C  
ANISOU  439  CD2 LEU A  57     6024   5969   6313   -455   -137    226
ATOM    440  N   LEU A  58     -23.971   7.051 -40.724  1.00 28.04           N  
ANISOU  440  N   LEU A  58     3608   3251   3794   -392   -187     89
ATOM    441  CA  LEU A  58     -23.124   7.313 -41.888  1.00 28.57           C  
ANISOU  441  CA  LEU A  58     3691   3312   3851   -368   -180     42
ATOM    442  C   LEU A  58     -23.649   6.666 -43.184  1.00 38.80           C  
ANISOU  442  C   LEU A  58     5005   4584   5155   -381   -208     29
ATOM    443  O   LEU A  58     -23.420   7.229 -44.254  1.00 29.21           O  
ANISOU  443  O   LEU A  58     3792   3380   3925   -373   -198      1
ATOM    444  CB  LEU A  58     -21.673   6.880 -41.567  1.00 33.94           C  
ANISOU  444  CB  LEU A  58     4388   3974   4532   -340   -183     14
ATOM    445  CG  LEU A  58     -20.615   7.252 -42.633  1.00 38.14           C  
ANISOU  445  CG  LEU A  58     4930   4517   5046   -313   -168    -32
ATOM    446  CD1 LEU A  58     -20.536   8.780 -42.841  1.00 41.31           C  
ANISOU  446  CD1 LEU A  58     5310   4961   5426   -306   -131    -31
ATOM    447  CD2 LEU A  58     -19.242   6.637 -42.294  1.00 31.95           C  
ANISOU  447  CD2 LEU A  58     4160   3713   4266   -285   -177    -60
ATOM    448  N   ILE A  59     -24.352   5.522 -43.077  1.00 46.00           N  
ANISOU  448  N   ILE A  59     5927   5462   6088   -404   -244     51
ATOM    449  CA  ILE A  59     -24.920   4.797 -44.221  1.00 43.39           C  
ANISOU  449  CA  ILE A  59     5616   5100   5768   -416   -278     37
ATOM    450  C   ILE A  59     -26.020   5.595 -44.957  1.00 37.96           C  
ANISOU  450  C   ILE A  59     4915   4439   5070   -434   -266     46
ATOM    451  O   ILE A  59     -26.099   5.504 -46.182  1.00 49.77           O  
ANISOU  451  O   ILE A  59     6422   5930   6558   -430   -272     16
ATOM    452  CB  ILE A  59     -25.431   3.369 -43.810  1.00 51.64           C  
ANISOU  452  CB  ILE A  59     6675   6104   6841   -441   -325     68
ATOM    453  CG1 ILE A  59     -24.834   2.275 -44.722  1.00 48.19           C  
ANISOU  453  CG1 ILE A  59     6273   5617   6419   -427   -368     28
ATOM    454  CG2 ILE A  59     -26.964   3.167 -43.735  1.00 51.42           C  
ANISOU  454  CG2 ILE A  59     6630   6086   6820   -483   -336    116
ATOM    455  CD1 ILE A  59     -23.332   2.036 -44.511  1.00 50.08           C  
ANISOU  455  CD1 ILE A  59     6526   5847   6655   -386   -363    -15
ATOM    456  N   ARG A  60     -26.808   6.391 -44.209  1.00 49.16           N  
ANISOU  456  N   ARG A  60     6305   5887   6486   -453   -250     85
ATOM    457  CA  ARG A  60     -27.831   7.285 -44.757  1.00 57.55           C  
ANISOU  457  CA  ARG A  60     7349   6975   7541   -468   -240     95
ATOM    458  C   ARG A  60     -27.265   8.608 -45.315  1.00 64.56           C  
ANISOU  458  C   ARG A  60     8231   7892   8408   -445   -208     65
ATOM    459  O   ARG A  60     -28.042   9.372 -45.890  1.00 68.03           O  
ANISOU  459  O   ARG A  60     8654   8352   8842   -455   -200     73
ATOM    460  CB  ARG A  60     -28.923   7.545 -43.696  1.00 64.60           C  
ANISOU  460  CB  ARG A  60     8209   7899   8436   -489   -231    142
ATOM    461  CG  ARG A  60     -29.780   6.303 -43.389  1.00 66.44           C  
ANISOU  461  CG  ARG A  60     8444   8113   8688   -524   -267    182
ATOM    462  CD  ARG A  60     -31.020   6.609 -42.529  1.00 67.49           C  
ANISOU  462  CD  ARG A  60     8538   8288   8816   -550   -258    226
ATOM    463  NE  ARG A  60     -30.677   6.872 -41.124  1.00 68.26           N  
ANISOU  463  NE  ARG A  60     8609   8424   8903   -543   -235    246
ATOM    464  CZ  ARG A  60     -30.451   5.918 -40.205  1.00 77.89           C  
ANISOU  464  CZ  ARG A  60     9829   9636  10130   -558   -250    274
ATOM    465  NH1 ARG A  60     -30.570   4.621 -40.514  1.00 83.44           N  
ANISOU  465  NH1 ARG A  60    10561  10290  10854   -579   -293    286
ATOM    466  NH2 ARG A  60     -30.093   6.256 -38.960  1.00 78.98           N1+
ANISOU  466  NH2 ARG A  60     9940   9814  10253   -551   -226    291
ATOM    467  N   LYS A  61     -25.952   8.862 -45.164  1.00 45.93           N  
ANISOU  467  N   LYS A  61     5882   5531   6036   -417   -194     33
ATOM    468  CA  LYS A  61     -25.289  10.041 -45.721  1.00 42.21           C  
ANISOU  468  CA  LYS A  61     5404   5088   5545   -400   -169     12
ATOM    469  C   LYS A  61     -24.735   9.751 -47.120  1.00 23.68           C  
ANISOU  469  C   LYS A  61     3078   2735   3186   -394   -177    -26
ATOM    470  O   LYS A  61     -24.036   8.758 -47.320  1.00 27.42           O  
ANISOU  470  O   LYS A  61     3570   3187   3661   -382   -192    -50
ATOM    471  CB  LYS A  61     -24.152  10.528 -44.796  1.00 44.72           C  
ANISOU  471  CB  LYS A  61     5714   5422   5854   -376   -144      7
ATOM    472  CG  LYS A  61     -24.584  10.907 -43.369  1.00 41.19           C  
ANISOU  472  CG  LYS A  61     5243   4992   5413   -379   -132     40
ATOM    473  CD  LYS A  61     -25.748  11.907 -43.313  1.00 37.40           C  
ANISOU  473  CD  LYS A  61     4740   4546   4927   -380   -117     49
ATOM    474  CE  LYS A  61     -26.107  12.332 -41.886  1.00 43.22           C  
ANISOU  474  CE  LYS A  61     5448   5305   5666   -383   -108     79
ATOM    475  NZ  LYS A  61     -27.255  13.249 -41.905  1.00 51.46           N1+
ANISOU  475  NZ  LYS A  61     6466   6378   6707   -384   -102     86
ATOM    476  N   SER A  62     -25.014  10.690 -48.033  1.00 38.70           N  
ANISOU  476  N   SER A  62     4973   4657   5074   -401   -171    -31
ATOM    477  CA  SER A  62     -24.339  10.860 -49.315  1.00 45.57           C  
ANISOU  477  CA  SER A  62     5855   5536   5923   -397   -174    -64
ATOM    478  C   SER A  62     -23.159  11.837 -49.146  1.00 34.61           C  
ANISOU  478  C   SER A  62     4459   4179   4513   -380   -150    -77
ATOM    479  O   SER A  62     -23.069  12.520 -48.122  1.00 27.18           O  
ANISOU  479  O   SER A  62     3502   3250   3574   -374   -134    -59
ATOM    480  CB  SER A  62     -25.384  11.357 -50.342  1.00 38.53           C  
ANISOU  480  CB  SER A  62     4961   4651   5028   -422   -185    -57
ATOM    481  OG  SER A  62     -25.775  12.704 -50.137  1.00 34.07           O  
ANISOU  481  OG  SER A  62     4375   4105   4466   -429   -173    -31
ATOM    482  N   ASN A  63     -22.298  11.928 -50.175  1.00 30.60           N  
ANISOU  482  N   ASN A  63     3959   3686   3982   -371   -150   -110
ATOM    483  CA  ASN A  63     -21.236  12.943 -50.262  1.00 33.89           C  
ANISOU  483  CA  ASN A  63     4366   4138   4373   -362   -130   -118
ATOM    484  C   ASN A  63     -21.792  14.377 -50.246  1.00 38.59           C  
ANISOU  484  C   ASN A  63     4946   4748   4968   -380   -126    -90
ATOM    485  O   ASN A  63     -21.185  15.253 -49.632  1.00 29.96           O  
ANISOU  485  O   ASN A  63     3842   3669   3872   -371   -112    -80
ATOM    486  CB  ASN A  63     -20.408  12.768 -51.552  1.00 22.04           C  
ANISOU  486  CB  ASN A  63     2870   2663   2841   -361   -134   -152
ATOM    487  CG  ASN A  63     -19.657  11.446 -51.659  1.00 26.17           C  
ANISOU  487  CG  ASN A  63     3404   3176   3362   -334   -139   -188
ATOM    488  OD1 ASN A  63     -19.093  10.964 -50.680  1.00 37.53           O  
ANISOU  488  OD1 ASN A  63     4847   4596   4818   -315   -134   -186
ATOM    489  ND2 ASN A  63     -19.619  10.869 -52.860  1.00 23.93           N  
ANISOU  489  ND2 ASN A  63     3128   2909   3057   -331   -150   -223
ATOM    490  N   HIS A  64     -22.951  14.573 -50.899  1.00 35.15           N  
ANISOU  490  N   HIS A  64     4510   4308   4539   -403   -141    -78
ATOM    491  CA  HIS A  64     -23.655  15.848 -50.997  1.00 31.69           C  
ANISOU  491  CA  HIS A  64     4058   3880   4102   -418   -144    -55
ATOM    492  C   HIS A  64     -24.207  16.368 -49.653  1.00 24.17           C  
ANISOU  492  C   HIS A  64     3092   2919   3173   -409   -137    -32
ATOM    493  O   HIS A  64     -24.345  17.584 -49.522  1.00 26.60           O  
ANISOU  493  O   HIS A  64     3387   3236   3483   -411   -140    -19
ATOM    494  CB  HIS A  64     -24.745  15.736 -52.081  1.00 40.71           C  
ANISOU  494  CB  HIS A  64     5204   5019   5246   -444   -164    -50
ATOM    495  CG  HIS A  64     -25.271  17.067 -52.563  1.00 49.13           C  
ANISOU  495  CG  HIS A  64     6259   6097   6309   -462   -174    -32
ATOM    496  ND1 HIS A  64     -26.330  17.726 -51.963  1.00 47.96           N  
ANISOU  496  ND1 HIS A  64     6100   5938   6185   -469   -183    -10
ATOM    497  CD2 HIS A  64     -24.877  17.874 -53.607  1.00 44.36           C  
ANISOU  497  CD2 HIS A  64     5653   5518   5683   -476   -180    -32
ATOM    498  CE1 HIS A  64     -26.499  18.879 -52.619  1.00 45.09           C  
ANISOU  498  CE1 HIS A  64     5730   5585   5817   -483   -197      0
ATOM    499  NE2 HIS A  64     -25.645  19.041 -53.623  1.00 45.49           N  
ANISOU  499  NE2 HIS A  64     5787   5656   5841   -490   -196    -10
ATOM    500  N   ASN A  65     -24.461  15.479 -48.669  1.00 28.85           N  
ANISOU  500  N   ASN A  65     3685   3496   3781   -397   -131    -28
ATOM    501  CA  ASN A  65     -24.851  15.856 -47.297  1.00 33.12           C  
ANISOU  501  CA  ASN A  65     4208   4038   4336   -386   -122     -9
ATOM    502  C   ASN A  65     -23.728  16.547 -46.501  1.00 30.58           C  
ANISOU  502  C   ASN A  65     3883   3732   4006   -365   -105    -15
ATOM    503  O   ASN A  65     -24.037  17.189 -45.497  1.00 31.99           O  
ANISOU  503  O   ASN A  65     4045   3917   4192   -353    -98     -3
ATOM    504  CB  ASN A  65     -25.366  14.625 -46.508  1.00 37.62           C  
ANISOU  504  CB  ASN A  65     4779   4593   4922   -386   -122      2
ATOM    505  CG  ASN A  65     -26.697  14.066 -47.017  1.00 43.02           C  
ANISOU  505  CG  ASN A  65     5461   5266   5621   -409   -140     18
ATOM    506  OD1 ASN A  65     -26.789  12.891 -47.357  1.00 51.95           O  
ANISOU  506  OD1 ASN A  65     6605   6374   6758   -418   -153     18
ATOM    507  ND2 ASN A  65     -27.742  14.895 -47.054  1.00 41.99           N  
ANISOU  507  ND2 ASN A  65     5313   5148   5495   -418   -144     32
ATOM    508  N   PHE A  66     -22.469  16.424 -46.953  1.00 25.30           N  
ANISOU  508  N   PHE A  66     3224   3070   3318   -359   -100    -34
ATOM    509  CA  PHE A  66     -21.313  17.087 -46.361  1.00 28.62           C  
ANISOU  509  CA  PHE A  66     3641   3504   3729   -341    -86    -38
ATOM    510  C   PHE A  66     -20.998  18.370 -47.142  1.00 23.47           C  
ANISOU  510  C   PHE A  66     2985   2870   3063   -352    -94    -36
ATOM    511  O   PHE A  66     -20.362  18.308 -48.194  1.00 28.09           O  
ANISOU  511  O   PHE A  66     3577   3468   3630   -367   -101    -45
ATOM    512  CB  PHE A  66     -20.112  16.121 -46.352  1.00 19.34           C  
ANISOU  512  CB  PHE A  66     2477   2329   2543   -326    -76    -58
ATOM    513  CG  PHE A  66     -20.313  14.889 -45.490  1.00 22.67           C  
ANISOU  513  CG  PHE A  66     2904   2729   2982   -316    -74    -56
ATOM    514  CD1 PHE A  66     -20.316  15.003 -44.083  1.00 34.43           C  
ANISOU  514  CD1 PHE A  66     4383   4216   4482   -303    -62    -42
ATOM    515  CD2 PHE A  66     -20.626  13.648 -46.081  1.00 21.08           C  
ANISOU  515  CD2 PHE A  66     2716   2508   2786   -322    -87    -67
ATOM    516  CE1 PHE A  66     -20.577  13.886 -43.300  1.00 33.68           C  
ANISOU  516  CE1 PHE A  66     4292   4102   4401   -300    -64    -34
ATOM    517  CE2 PHE A  66     -20.875  12.541 -45.280  1.00 26.55           C  
ANISOU  517  CE2 PHE A  66     3414   3176   3496   -317    -92    -60
ATOM    518  CZ  PHE A  66     -20.847  12.659 -43.895  1.00 36.82           C  
ANISOU  518  CZ  PHE A  66     4704   4477   4807   -308    -81    -42
ATOM    519  N   LEU A  67     -21.434  19.515 -46.594  1.00 29.54           N  
ANISOU  519  N   LEU A  67     3742   3642   3841   -345    -98    -23
ATOM    520  CA  LEU A  67     -21.032  20.843 -47.050  1.00 30.19           C  
ANISOU  520  CA  LEU A  67     3821   3735   3913   -356   -113    -17
ATOM    521  C   LEU A  67     -19.685  21.187 -46.398  1.00 22.59           C  
ANISOU  521  C   LEU A  67     2859   2785   2940   -341   -103    -21
ATOM    522  O   LEU A  67     -19.624  21.289 -45.174  1.00 26.73           O  
ANISOU  522  O   LEU A  67     3377   3303   3475   -319    -94    -19
ATOM    523  CB  LEU A  67     -22.145  21.861 -46.716  1.00 30.10           C  
ANISOU  523  CB  LEU A  67     3798   3715   3922   -355   -132     -4
ATOM    524  CG  LEU A  67     -21.802  23.350 -46.983  1.00 39.66           C  
ANISOU  524  CG  LEU A  67     5008   4930   5131   -364   -157      4
ATOM    525  CD1 LEU A  67     -21.506  23.628 -48.474  1.00 40.92           C  
ANISOU  525  CD1 LEU A  67     5174   5098   5274   -399   -176     11
ATOM    526  CD2 LEU A  67     -22.890  24.276 -46.401  1.00 38.25           C  
ANISOU  526  CD2 LEU A  67     4817   4740   4977   -350   -177     10
ATOM    527  N   VAL A  68     -18.644  21.364 -47.223  1.00 27.89           N  
ANISOU  527  N   VAL A  68     3535   3477   3587   -353   -103    -26
ATOM    528  CA  VAL A  68     -17.304  21.734 -46.776  1.00 22.00           C  
ANISOU  528  CA  VAL A  68     2787   2746   2825   -344    -95    -28
ATOM    529  C   VAL A  68     -16.940  23.071 -47.437  1.00 28.60           C  
ANISOU  529  C   VAL A  68     3619   3596   3650   -366   -120    -11
ATOM    530  O   VAL A  68     -17.088  23.193 -48.653  1.00 30.28           O  
ANISOU  530  O   VAL A  68     3833   3826   3847   -394   -133     -6
ATOM    531  CB  VAL A  68     -16.246  20.666 -47.168  1.00 22.40           C  
ANISOU  531  CB  VAL A  68     2842   2816   2853   -338    -76    -48
ATOM    532  CG1 VAL A  68     -14.803  21.062 -46.798  1.00 22.12           C  
ANISOU  532  CG1 VAL A  68     2802   2800   2803   -327    -67    -48
ATOM    533  CG2 VAL A  68     -16.568  19.297 -46.540  1.00 28.34           C  
ANISOU  533  CG2 VAL A  68     3601   3548   3620   -318    -62    -62
ATOM    534  N   GLN A  69     -16.482  24.038 -46.626  1.00 21.81           N  
ANISOU  534  N   GLN A  69     2757   2731   2800   -356   -128     -1
ATOM    535  CA  GLN A  69     -16.126  25.385 -47.072  1.00 23.71           C  
ANISOU  535  CA  GLN A  69     2996   2979   3034   -379   -160     19
ATOM    536  C   GLN A  69     -14.730  25.752 -46.556  1.00 20.56           C  
ANISOU  536  C   GLN A  69     2595   2597   2620   -375   -155     23
ATOM    537  O   GLN A  69     -14.514  25.765 -45.345  1.00 21.73           O  
ANISOU  537  O   GLN A  69     2743   2734   2780   -346   -142     16
ATOM    538  CB  GLN A  69     -17.173  26.406 -46.578  1.00 26.42           C  
ANISOU  538  CB  GLN A  69     3338   3293   3408   -374   -189     29
ATOM    539  CG  GLN A  69     -18.593  26.176 -47.123  1.00 40.95           C  
ANISOU  539  CG  GLN A  69     5177   5120   5262   -382   -199     28
ATOM    540  CD  GLN A  69     -19.586  27.156 -46.502  1.00 49.38           C  
ANISOU  540  CD  GLN A  69     6239   6161   6361   -365   -224     30
ATOM    541  OE1 GLN A  69     -19.717  28.290 -46.959  1.00 48.81           O  
ANISOU  541  OE1 GLN A  69     6160   6081   6305   -336   -208     18
ATOM    542  NE2 GLN A  69     -20.286  26.720 -45.453  1.00 50.36           N  
ANISOU  542  NE2 GLN A  69     6365   6276   6494   -382   -267     45
ATOM    543  N   ALA A  70     -13.831  26.085 -47.492  1.00 19.93           N  
ANISOU  543  N   ALA A  70     2512   2550   2512   -404   -165     35
ATOM    544  CA  ALA A  70     -12.527  26.688 -47.239  1.00 26.71           C  
ANISOU  544  CA  ALA A  70     3367   3429   3354   -408   -168     47
ATOM    545  C   ALA A  70     -12.666  28.193 -47.493  1.00 33.59           C  
ANISOU  545  C   ALA A  70     4239   4290   4234   -436   -216     77
ATOM    546  O   ALA A  70     -12.635  28.621 -48.649  1.00 28.34           O  
ANISOU  546  O   ALA A  70     3572   3644   3553   -475   -240     96
ATOM    547  CB  ALA A  70     -11.495  26.049 -48.184  1.00 29.91           C  
ANISOU  547  CB  ALA A  70     3762   3885   3717   -424   -150     41
ATOM    548  N   GLY A  71     -12.882  28.967 -46.416  1.00 27.59           N  
ANISOU  548  N   GLY A  71     3484   3500   3500   -416   -234     81
ATOM    549  CA  GLY A  71     -13.289  30.370 -46.500  1.00 36.78           C  
ANISOU  549  CA  GLY A  71     4652   4639   4683   -434   -287    104
ATOM    550  C   GLY A  71     -14.718  30.426 -47.060  1.00 32.11           C  
ANISOU  550  C   GLY A  71     4063   4026   4111   -440   -304    102
ATOM    551  O   GLY A  71     -15.615  29.779 -46.520  1.00 47.56           O  
ANISOU  551  O   GLY A  71     6020   5964   6087   -409   -284     79
ATOM    552  N   ASN A  72     -14.911  31.184 -48.150  1.00 48.17           N  
ANISOU  552  N   ASN A  72     6098   6066   6138   -482   -342    127
ATOM    553  CA  ASN A  72     -16.169  31.229 -48.901  1.00 67.04           C  
ANISOU  553  CA  ASN A  72     8490   8440   8544   -493   -360    128
ATOM    554  C   ASN A  72     -16.256  30.134 -49.991  1.00 64.35           C  
ANISOU  554  C   ASN A  72     8145   8133   8172   -516   -333    124
ATOM    555  O   ASN A  72     -17.357  29.866 -50.471  1.00 74.45           O  
ANISOU  555  O   ASN A  72     9425   9400   9461   -526   -344    124
ATOM    556  CB  ASN A  72     -16.327  32.631 -49.539  1.00 88.61           C  
ANISOU  556  CB  ASN A  72    11227  11151  11290   -525   -427    158
ATOM    557  CG  ASN A  72     -17.788  33.022 -49.783  1.00115.38           C  
ANISOU  557  CG  ASN A  72    14619  14513  14707   -526   -453    156
ATOM    558  OD1 ASN A  72     -18.477  33.465 -48.868  1.00128.52           O  
ANISOU  558  OD1 ASN A  72    16282  16195  16356   -555   -449    164
ATOM    559  ND2 ASN A  72     -18.265  32.866 -51.021  1.00115.28           N  
ANISOU  559  ND2 ASN A  72    14609  14458  14734   -494   -480    144
ATOM    560  N   VAL A  73     -15.117  29.538 -50.387  1.00 45.17           N  
ANISOU  560  N   VAL A  73     5710   5746   5707   -522   -300    119
ATOM    561  CA  VAL A  73     -15.037  28.564 -51.478  1.00 33.12           C  
ANISOU  561  CA  VAL A  73     4179   4257   4149   -541   -277    111
ATOM    562  C   VAL A  73     -15.523  27.182 -51.005  1.00 34.98           C  
ANISOU  562  C   VAL A  73     4418   4480   4395   -504   -235     76
ATOM    563  O   VAL A  73     -14.905  26.604 -50.111  1.00 26.56           O  
ANISOU  563  O   VAL A  73     3350   3410   3331   -471   -205     57
ATOM    564  CB  VAL A  73     -13.582  28.413 -52.013  1.00 39.48           C  
ANISOU  564  CB  VAL A  73     4972   5120   4907   -563   -264    117
ATOM    565  CG1 VAL A  73     -13.429  27.353 -53.127  1.00 43.24           C  
ANISOU  565  CG1 VAL A  73     5442   5638   5349   -580   -244    103
ATOM    566  CG2 VAL A  73     -13.020  29.758 -52.505  1.00 57.08           C  
ANISOU  566  CG2 VAL A  73     7198   7364   7127   -604   -308    158
ATOM    567  N   GLN A  74     -16.590  26.666 -51.638  1.00 32.60           N  
ANISOU  567  N   GLN A  74     4118   4171   4096   -513   -236     69
ATOM    568  CA  GLN A  74     -17.064  25.301 -51.412  1.00 40.43           C  
ANISOU  568  CA  GLN A  74     5114   5154   5095   -485   -202     40
ATOM    569  C   GLN A  74     -16.104  24.274 -52.036  1.00 30.74           C  
ANISOU  569  C   GLN A  74     3882   3966   3830   -485   -174     20
ATOM    570  O   GLN A  74     -15.717  24.425 -53.196  1.00 29.85           O  
ANISOU  570  O   GLN A  74     3763   3895   3683   -516   -182     27
ATOM    571  CB  GLN A  74     -18.509  25.138 -51.933  1.00 48.87           C  
ANISOU  571  CB  GLN A  74     6187   6200   6182   -494   -215     41
ATOM    572  CG  GLN A  74     -19.082  23.715 -51.720  1.00 64.67           C  
ANISOU  572  CG  GLN A  74     8193   8195   8186   -476   -186     15
ATOM    573  CD  GLN A  74     -20.564  23.570 -52.064  1.00 63.14           C  
ANISOU  573  CD  GLN A  74     8000   7970   8018   -478   -199     18
ATOM    574  OE1 GLN A  74     -21.227  24.518 -52.479  1.00 65.42           O  
ANISOU  574  OE1 GLN A  74     8288   8247   8323   -494   -229     37
ATOM    575  NE2 GLN A  74     -21.095  22.358 -51.885  1.00 52.46           N  
ANISOU  575  NE2 GLN A  74     6653   6606   6675   -462   -179      1
ATOM    576  N   LEU A  75     -15.785  23.236 -51.252  1.00 29.31           N  
ANISOU  576  N   LEU A  75     3705   3777   3655   -451   -144     -6
ATOM    577  CA  LEU A  75     -15.040  22.060 -51.684  1.00 28.99           C  
ANISOU  577  CA  LEU A  75     3661   3766   3586   -442   -120    -34
ATOM    578  C   LEU A  75     -16.052  20.924 -51.841  1.00 30.30           C  
ANISOU  578  C   LEU A  75     3838   3907   3768   -430   -114    -54
ATOM    579  O   LEU A  75     -16.648  20.508 -50.847  1.00 36.30           O  
ANISOU  579  O   LEU A  75     4604   4626   4561   -411   -110    -52
ATOM    580  CB  LEU A  75     -13.987  21.681 -50.619  1.00 26.15           C  
ANISOU  580  CB  LEU A  75     3300   3413   3224   -411    -97    -49
ATOM    581  CG  LEU A  75     -12.989  22.793 -50.245  1.00 35.02           C  
ANISOU  581  CG  LEU A  75     4414   4557   4335   -417   -101    -30
ATOM    582  CD1 LEU A  75     -12.132  22.359 -49.044  1.00 34.22           C  
ANISOU  582  CD1 LEU A  75     4314   4448   4242   -381    -76    -47
ATOM    583  CD2 LEU A  75     -12.119  23.228 -51.436  1.00 34.80           C  
ANISOU  583  CD2 LEU A  75     4371   4588   4261   -448   -108    -23
ATOM    584  N   ARG A  76     -16.233  20.442 -53.079  1.00 33.53           N  
ANISOU  584  N   ARG A  76     4246   4342   4152   -442   -114    -71
ATOM    585  CA  ARG A  76     -17.076  19.290 -53.383  1.00 28.26           C  
ANISOU  585  CA  ARG A  76     3590   3648   3498   -435   -114    -89
ATOM    586  C   ARG A  76     -16.468  18.011 -52.795  1.00 22.90           C  
ANISOU  586  C   ARG A  76     2917   2959   2824   -399    -96   -121
ATOM    587  O   ARG A  76     -15.359  17.645 -53.178  1.00 26.21           O  
ANISOU  587  O   ARG A  76     3330   3413   3215   -387    -84   -144
ATOM    588  CB  ARG A  76     -17.264  19.195 -54.910  1.00 27.45           C  
ANISOU  588  CB  ARG A  76     3486   3577   3367   -462   -127    -96
ATOM    589  CG  ARG A  76     -17.956  17.911 -55.406  1.00 24.58           C  
ANISOU  589  CG  ARG A  76     3134   3197   3009   -451   -127   -125
ATOM    590  CD  ARG A  76     -18.094  17.866 -56.931  1.00 30.30           C  
ANISOU  590  CD  ARG A  76     3855   3961   3698   -479   -139   -134
ATOM    591  NE  ARG A  76     -18.932  16.737 -57.356  1.00 30.39           N  
ANISOU  591  NE  ARG A  76     3879   3949   3718   -472   -147   -157
ATOM    592  CZ  ARG A  76     -20.271  16.685 -57.273  1.00 39.88           C  
ANISOU  592  CZ  ARG A  76     5092   5106   4953   -482   -161   -140
ATOM    593  NH1 ARG A  76     -20.987  17.709 -56.783  1.00 36.34           N  
ANISOU  593  NH1 ARG A  76     4641   4636   4531   -495   -167   -104
ATOM    594  NH2 ARG A  76     -20.907  15.585 -57.692  1.00 42.39           N1+
ANISOU  594  NH2 ARG A  76     5422   5404   5278   -479   -171   -160
ATOM    595  N   VAL A  77     -17.234  17.345 -51.918  1.00 19.96           N  
ANISOU  595  N   VAL A  77     2556   2542   2488   -384    -95   -121
ATOM    596  CA  VAL A  77     -16.908  16.025 -51.388  1.00 25.45           C  
ANISOU  596  CA  VAL A  77     3259   3216   3194   -354    -86   -146
ATOM    597  C   VAL A  77     -17.273  14.968 -52.449  1.00 34.57           C  
ANISOU  597  C   VAL A  77     4425   4371   4341   -353    -96   -175
ATOM    598  O   VAL A  77     -18.343  15.051 -53.053  1.00 28.23           O  
ANISOU  598  O   VAL A  77     3628   3551   3548   -372   -111   -165
ATOM    599  CB  VAL A  77     -17.667  15.745 -50.060  1.00 31.74           C  
ANISOU  599  CB  VAL A  77     4061   3969   4029   -343    -84   -127
ATOM    600  CG1 VAL A  77     -17.409  14.349 -49.461  1.00 24.28           C  
ANISOU  600  CG1 VAL A  77     3127   3000   3099   -317    -81   -148
ATOM    601  CG2 VAL A  77     -17.329  16.814 -49.003  1.00 29.72           C  
ANISOU  601  CG2 VAL A  77     3795   3717   3780   -339    -75   -104
ATOM    602  N   ILE A  78     -16.350  14.026 -52.674  1.00 28.26           N  
ANISOU  602  N   ILE A  78     3627   3588   3524   -330    -92   -212
ATOM    603  CA  ILE A  78     -16.445  12.962 -53.677  1.00 28.49           C  
ANISOU  603  CA  ILE A  78     3665   3617   3544   -322   -106   -248
ATOM    604  C   ILE A  78     -16.250  11.559 -53.061  1.00 32.68           C  
ANISOU  604  C   ILE A  78     4210   4108   4099   -290   -113   -274
ATOM    605  O   ILE A  78     -16.413  10.567 -53.771  1.00 31.61           O  
ANISOU  605  O   ILE A  78     4086   3963   3962   -280   -131   -307
ATOM    606  CB  ILE A  78     -15.406  13.175 -54.817  1.00 24.34           C  
ANISOU  606  CB  ILE A  78     3124   3156   2968   -324   -101   -277
ATOM    607  CG1 ILE A  78     -13.934  13.167 -54.337  1.00 28.49           C  
ANISOU  607  CG1 ILE A  78     3638   3714   3475   -298    -83   -295
ATOM    608  CG2 ILE A  78     -15.734  14.449 -55.622  1.00 25.65           C  
ANISOU  608  CG2 ILE A  78     3279   3355   3113   -363   -102   -244
ATOM    609  CD1 ILE A  78     -12.902  13.107 -55.471  1.00 33.58           C  
ANISOU  609  CD1 ILE A  78     4262   4431   4066   -295    -78   -329
ATOM    610  N   GLY A  79     -15.945  11.495 -51.755  1.00 32.54           N  
ANISOU  610  N   GLY A  79     4194   4066   4104   -275   -104   -259
ATOM    611  CA  GLY A  79     -15.867  10.253 -51.001  1.00 23.16           C  
ANISOU  611  CA  GLY A  79     3020   2833   2945   -250   -116   -274
ATOM    612  C   GLY A  79     -15.991  10.593 -49.513  1.00 19.09           C  
ANISOU  612  C   GLY A  79     2503   2293   2456   -249   -105   -238
ATOM    613  O   GLY A  79     -15.679  11.705 -49.088  1.00 21.77           O  
ANISOU  613  O   GLY A  79     2829   2653   2788   -259    -86   -212
ATOM    614  N   HIS A  80     -16.419   9.606 -48.716  1.00 23.07           N  
ANISOU  614  N   HIS A  80     3021   2752   2991   -240   -121   -235
ATOM    615  CA  HIS A  80     -16.494   9.696 -47.261  1.00 24.64           C  
ANISOU  615  CA  HIS A  80     3216   2932   3212   -238   -111   -203
ATOM    616  C   HIS A  80     -16.252   8.311 -46.651  1.00 31.58           C  
ANISOU  616  C   HIS A  80     4111   3769   4117   -220   -133   -213
ATOM    617  O   HIS A  80     -16.733   7.308 -47.181  1.00 32.79           O  
ANISOU  617  O   HIS A  80     4281   3893   4285   -222   -163   -227
ATOM    618  CB  HIS A  80     -17.833  10.320 -46.806  1.00 35.21           C  
ANISOU  618  CB  HIS A  80     4550   4263   4567   -265   -109   -160
ATOM    619  CG  HIS A  80     -19.076   9.518 -47.104  1.00 35.54           C  
ANISOU  619  CG  HIS A  80     4602   4272   4628   -284   -134   -150
ATOM    620  ND1 HIS A  80     -19.782   9.633 -48.287  1.00 38.52           N  
ANISOU  620  ND1 HIS A  80     4982   4657   4997   -302   -144   -155
ATOM    621  CD2 HIS A  80     -19.760   8.586 -46.356  1.00 39.33           C  
ANISOU  621  CD2 HIS A  80     5091   4715   5137   -291   -155   -132
ATOM    622  CE1 HIS A  80     -20.815   8.793 -48.215  1.00 45.13           C  
ANISOU  622  CE1 HIS A  80     5830   5461   5857   -318   -169   -142
ATOM    623  NE2 HIS A  80     -20.858   8.114 -47.074  1.00 41.00           N  
ANISOU  623  NE2 HIS A  80     5311   4911   5357   -312   -176   -126
ATOM    624  N   SER A  81     -15.529   8.294 -45.526  1.00 25.42           N  
ANISOU  624  N   SER A  81     3328   2986   3345   -204   -122   -206
ATOM    625  CA  SER A  81     -15.232   7.097 -44.748  1.00 23.31           C  
ANISOU  625  CA  SER A  81     3075   2678   3104   -191   -145   -208
ATOM    626  C   SER A  81     -14.963   7.482 -43.290  1.00 28.99           C  
ANISOU  626  C   SER A  81     3785   3398   3833   -190   -128   -176
ATOM    627  O   SER A  81     -14.629   8.631 -43.004  1.00 24.11           O  
ANISOU  627  O   SER A  81     3151   2812   3198   -193    -98   -161
ATOM    628  CB  SER A  81     -14.065   6.311 -45.394  1.00 23.28           C  
ANISOU  628  CB  SER A  81     3079   2672   3093   -156   -159   -261
ATOM    629  OG  SER A  81     -12.808   6.933 -45.201  1.00 31.08           O  
ANISOU  629  OG  SER A  81     4052   3703   4054   -136   -130   -277
ATOM    630  N   MET A  82     -15.094   6.490 -42.403  1.00 33.19           N  
ANISOU  630  N   MET A  82     4328   3891   4391   -187   -151   -165
ATOM    631  CA  MET A  82     -14.847   6.614 -40.974  1.00 28.79           C  
ANISOU  631  CA  MET A  82     3764   3332   3844   -189   -140   -132
ATOM    632  C   MET A  82     -13.615   5.776 -40.604  1.00 23.41           C  
ANISOU  632  C   MET A  82     3093   2632   3171   -159   -153   -157
ATOM    633  O   MET A  82     -13.542   4.607 -40.980  1.00 31.49           O  
ANISOU  633  O   MET A  82     4134   3618   4213   -149   -189   -179
ATOM    634  CB  MET A  82     -16.132   6.173 -40.247  1.00 33.88           C  
ANISOU  634  CB  MET A  82     4410   3952   4512   -220   -159    -87
ATOM    635  CG  MET A  82     -16.060   6.139 -38.715  1.00 27.97           C  
ANISOU  635  CG  MET A  82     3652   3204   3772   -225   -152    -51
ATOM    636  SD  MET A  82     -17.692   6.046 -37.929  1.00 33.82           S  
ANISOU  636  SD  MET A  82     4377   3955   4520   -267   -153      5
ATOM    637  CE  MET A  82     -18.264   4.418 -38.477  1.00 38.45           C  
ANISOU  637  CE  MET A  82     4986   4486   5137   -289   -210     18
ATOM    638  N   GLN A  83     -12.683   6.394 -39.865  1.00 22.65           N  
ANISOU  638  N   GLN A  83     2984   2558   3062   -145   -126   -155
ATOM    639  CA  GLN A  83     -11.547   5.732 -39.235  1.00 26.72           C  
ANISOU  639  CA  GLN A  83     3506   3057   3588   -118   -137   -171
ATOM    640  C   GLN A  83     -11.627   6.073 -37.746  1.00 29.57           C  
ANISOU  640  C   GLN A  83     3859   3419   3957   -129   -124   -128
ATOM    641  O   GLN A  83     -11.305   7.199 -37.361  1.00 24.21           O  
ANISOU  641  O   GLN A  83     3164   2776   3259   -128    -91   -117
ATOM    642  CB  GLN A  83     -10.218   6.204 -39.864  1.00 24.27           C  
ANISOU  642  CB  GLN A  83     3189   2782   3253    -87   -118   -214
ATOM    643  CG  GLN A  83      -8.993   5.459 -39.281  1.00 27.87           C  
ANISOU  643  CG  GLN A  83     3649   3221   3720    -57   -130   -234
ATOM    644  CD  GLN A  83      -7.642   6.053 -39.680  1.00 32.75           C  
ANISOU  644  CD  GLN A  83     4252   3882   4309    -28   -106   -270
ATOM    645  OE1 GLN A  83      -7.558   6.979 -40.485  1.00 31.64           O  
ANISOU  645  OE1 GLN A  83     4098   3786   4139    -35    -79   -274
ATOM    646  NE2 GLN A  83      -6.563   5.512 -39.112  1.00 36.51           N  
ANISOU  646  NE2 GLN A  83     4732   4347   4794      2   -118   -293
ATOM    647  N   ASN A  84     -12.076   5.088 -36.950  1.00 22.74           N  
ANISOU  647  N   ASN A  84     3005   2516   3118   -140   -154   -104
ATOM    648  CA  ASN A  84     -12.294   5.177 -35.502  1.00 29.20           C  
ANISOU  648  CA  ASN A  84     3813   3340   3941   -155   -145    -60
ATOM    649  C   ASN A  84     -13.326   6.284 -35.208  1.00 23.69           C  
ANISOU  649  C   ASN A  84     3096   2681   3226   -177   -114    -32
ATOM    650  O   ASN A  84     -14.455   6.161 -35.682  1.00 24.19           O  
ANISOU  650  O   ASN A  84     3159   2742   3292   -198   -122    -22
ATOM    651  CB  ASN A  84     -10.941   5.305 -34.753  1.00 22.67           C  
ANISOU  651  CB  ASN A  84     2985   2520   3110   -127   -132    -75
ATOM    652  CG  ASN A  84     -10.014   4.105 -34.984  1.00 25.26           C  
ANISOU  652  CG  ASN A  84     3333   2806   3461   -104   -171   -104
ATOM    653  OD1 ASN A  84     -10.386   2.965 -34.713  1.00 26.35           O  
ANISOU  653  OD1 ASN A  84     3485   2901   3626   -118   -212    -87
ATOM    654  ND2 ASN A  84      -8.799   4.357 -35.475  1.00 28.48           N  
ANISOU  654  ND2 ASN A  84     3739   3226   3857    -68   -162   -149
ATOM    655  N   CYS A  85     -12.936   7.338 -34.475  1.00 27.54           N  
ANISOU  655  N   CYS A  85     3566   3202   3695   -172    -81    -21
ATOM    656  CA  CYS A  85     -13.810   8.462 -34.132  1.00 21.86           C  
ANISOU  656  CA  CYS A  85     2827   2518   2962   -189    -57      4
ATOM    657  C   CYS A  85     -13.720   9.641 -35.122  1.00 22.89           C  
ANISOU  657  C   CYS A  85     2951   2676   3072   -179    -35    -20
ATOM    658  O   CYS A  85     -14.441  10.614 -34.927  1.00 19.37           O  
ANISOU  658  O   CYS A  85     2487   2257   2614   -185    -16     -7
ATOM    659  CB  CYS A  85     -13.594   8.933 -32.683  1.00 30.38           C  
ANISOU  659  CB  CYS A  85     3890   3618   4034   -189    -41     30
ATOM    660  SG  CYS A  85     -13.963   7.567 -31.545  1.00 23.70           S  
ANISOU  660  SG  CYS A  85     3048   2748   3208   -211    -70     70
ATOM    661  N   VAL A  86     -12.883   9.558 -36.170  1.00 17.40           N  
ANISOU  661  N   VAL A  86     2266   1974   2372   -164    -39    -56
ATOM    662  CA  VAL A  86     -12.699  10.627 -37.158  1.00 19.62           C  
ANISOU  662  CA  VAL A  86     2540   2282   2631   -160    -22    -75
ATOM    663  C   VAL A  86     -13.332  10.250 -38.511  1.00 30.78           C  
ANISOU  663  C   VAL A  86     3962   3687   4047   -171    -37    -89
ATOM    664  O   VAL A  86     -13.184   9.120 -38.973  1.00 27.96           O  
ANISOU  664  O   VAL A  86     3619   3300   3704   -170    -62   -102
ATOM    665  CB  VAL A  86     -11.182  10.969 -37.307  1.00 22.35           C  
ANISOU  665  CB  VAL A  86     2886   2644   2963   -135    -10   -102
ATOM    666  CG1 VAL A  86     -10.722  11.593 -38.641  1.00 36.01           C  
ANISOU  666  CG1 VAL A  86     4614   4396   4672   -133     -6   -128
ATOM    667  CG2 VAL A  86     -10.751  11.900 -36.158  1.00 24.67           C  
ANISOU  667  CG2 VAL A  86     3167   2959   3248   -130     12    -84
ATOM    668  N   LEU A  87     -14.001  11.239 -39.126  1.00 28.49           N  
ANISOU  668  N   LEU A  87     3663   3420   3743   -183    -27    -86
ATOM    669  CA  LEU A  87     -14.457  11.238 -40.515  1.00 26.81           C  
ANISOU  669  CA  LEU A  87     3455   3207   3524   -194    -37   -102
ATOM    670  C   LEU A  87     -13.326  11.723 -41.428  1.00 22.41           C  
ANISOU  670  C   LEU A  87     2896   2677   2942   -181    -28   -133
ATOM    671  O   LEU A  87     -12.652  12.696 -41.096  1.00 23.69           O  
ANISOU  671  O   LEU A  87     3048   2864   3089   -175    -11   -130
ATOM    672  CB  LEU A  87     -15.663  12.197 -40.663  1.00 36.83           C  
ANISOU  672  CB  LEU A  87     4714   4488   4792   -216    -34    -80
ATOM    673  CG  LEU A  87     -17.028  11.492 -40.726  1.00 40.58           C  
ANISOU  673  CG  LEU A  87     5188   4946   5284   -238    -49    -58
ATOM    674  CD1 LEU A  87     -18.162  12.533 -40.677  1.00 43.63           C  
ANISOU  674  CD1 LEU A  87     5560   5353   5663   -252    -42    -45
ATOM    675  CD2 LEU A  87     -17.144  10.562 -41.953  1.00 46.92           C  
ANISOU  675  CD2 LEU A  87     6009   5722   6096   -243    -73    -74
ATOM    676  N   LYS A  88     -13.192  11.065 -42.585  1.00 22.86           N  
ANISOU  676  N   LYS A  88     2962   2731   2994   -178    -42   -162
ATOM    677  CA  LYS A  88     -12.261  11.402 -43.656  1.00 21.99           C  
ANISOU  677  CA  LYS A  88     2847   2656   2854   -170    -36   -192
ATOM    678  C   LYS A  88     -13.099  11.640 -44.912  1.00 19.88           C  
ANISOU  678  C   LYS A  88     2579   2399   2575   -192    -43   -194
ATOM    679  O   LYS A  88     -13.639  10.685 -45.466  1.00 22.81           O  
ANISOU  679  O   LYS A  88     2962   2747   2958   -195    -63   -206
ATOM    680  CB  LYS A  88     -11.258  10.244 -43.831  1.00 23.88           C  
ANISOU  680  CB  LYS A  88     3093   2890   3090   -141    -47   -233
ATOM    681  CG  LYS A  88     -10.294  10.133 -42.637  1.00 27.86           C  
ANISOU  681  CG  LYS A  88     3594   3394   3599   -118    -37   -234
ATOM    682  CD  LYS A  88      -9.502   8.823 -42.564  1.00 38.78           C  
ANISOU  682  CD  LYS A  88     4988   4748   4997    -92    -59   -264
ATOM    683  CE  LYS A  88      -8.468   8.636 -43.681  1.00 41.45           C  
ANISOU  683  CE  LYS A  88     5317   5121   5310    -63    -54   -308
ATOM    684  NZ  LYS A  88      -7.692   7.402 -43.468  1.00 44.77           N1+
ANISOU  684  NZ  LYS A  88     5750   5505   5754    -33    -78   -334
ATOM    685  N   LEU A  89     -13.215  12.914 -45.310  1.00 26.54           N  
ANISOU  685  N   LEU A  89     3410   3275   3399   -207    -32   -182
ATOM    686  CA  LEU A  89     -13.990  13.352 -46.464  1.00 27.99           C  
ANISOU  686  CA  LEU A  89     3592   3470   3571   -231    -40   -180
ATOM    687  C   LEU A  89     -13.005  13.674 -47.591  1.00 27.33           C  
ANISOU  687  C   LEU A  89     3500   3434   3450   -230    -36   -206
ATOM    688  O   LEU A  89     -12.349  14.714 -47.533  1.00 20.20           O  
ANISOU  688  O   LEU A  89     2585   2563   2528   -230    -23   -200
ATOM    689  CB  LEU A  89     -14.835  14.597 -46.090  1.00 22.77           C  
ANISOU  689  CB  LEU A  89     2924   2810   2917   -253    -37   -144
ATOM    690  CG  LEU A  89     -15.768  14.424 -44.871  1.00 28.23           C  
ANISOU  690  CG  LEU A  89     3617   3470   3639   -252    -38   -119
ATOM    691  CD1 LEU A  89     -16.437  15.766 -44.506  1.00 30.77           C  
ANISOU  691  CD1 LEU A  89     3927   3800   3963   -266    -36    -92
ATOM    692  CD2 LEU A  89     -16.792  13.292 -45.084  1.00 29.16           C  
ANISOU  692  CD2 LEU A  89     3746   3557   3776   -260    -54   -119
ATOM    693  N   LYS A  90     -12.912  12.786 -48.596  1.00 24.21           N  
ANISOU  693  N   LYS A  90     3110   3044   3043   -227    -48   -237
ATOM    694  CA  LYS A  90     -12.169  13.070 -49.822  1.00 20.63           C  
ANISOU  694  CA  LYS A  90     2644   2646   2549   -228    -44   -263
ATOM    695  C   LYS A  90     -12.923  14.129 -50.643  1.00 21.54           C  
ANISOU  695  C   LYS A  90     2753   2785   2648   -265    -47   -238
ATOM    696  O   LYS A  90     -14.094  13.922 -50.954  1.00 25.68           O  
ANISOU  696  O   LYS A  90     3287   3281   3190   -283    -60   -224
ATOM    697  CB  LYS A  90     -11.904  11.776 -50.621  1.00 30.74           C  
ANISOU  697  CB  LYS A  90     3932   3928   3821   -207    -58   -312
ATOM    698  CG  LYS A  90     -11.127  12.013 -51.937  1.00 39.80           C  
ANISOU  698  CG  LYS A  90     5060   5146   4918   -206    -52   -342
ATOM    699  CD  LYS A  90     -10.763  10.716 -52.681  1.00 52.82           C  
ANISOU  699  CD  LYS A  90     6713   6801   6556   -175    -67   -401
ATOM    700  CE  LYS A  90      -9.425  10.107 -52.239  1.00 64.41           C  
ANISOU  700  CE  LYS A  90     8165   8301   8006   -137    -56   -436
ATOM    701  NZ  LYS A  90      -8.283  10.857 -52.788  1.00 57.63           N1+
ANISOU  701  NZ  LYS A  90     7275   7530   7090   -144    -40   -451
ATOM    702  N   VAL A  91     -12.230  15.227 -50.965  1.00 24.95           N  
ANISOU  702  N   VAL A  91     3167   3266   3048   -279    -38   -228
ATOM    703  CA  VAL A  91     -12.718  16.323 -51.798  1.00 24.59           C  
ANISOU  703  CA  VAL A  91     3114   3240   2988   -318    -47   -199
ATOM    704  C   VAL A  91     -11.983  16.327 -53.154  1.00 31.77           C  
ANISOU  704  C   VAL A  91     4007   4215   3848   -330    -47   -220
ATOM    705  O   VAL A  91     -10.940  15.689 -53.280  1.00 30.34           O  
ANISOU  705  O   VAL A  91     3816   4069   3641   -307    -37   -255
ATOM    706  CB  VAL A  91     -12.520  17.693 -51.089  1.00 26.64           C  
ANISOU  706  CB  VAL A  91     3368   3500   3256   -333    -45   -159
ATOM    707  CG1 VAL A  91     -13.506  17.869 -49.920  1.00 21.84           C  
ANISOU  707  CG1 VAL A  91     2772   2833   2693   -323    -47   -139
ATOM    708  CG2 VAL A  91     -11.080  17.962 -50.614  1.00 23.47           C  
ANISOU  708  CG2 VAL A  91     2951   3134   2832   -322    -32   -162
ATOM    709  N   ASP A  92     -12.558  17.003 -54.165  1.00 23.34           N  
ANISOU  709  N   ASP A  92     2935   3167   2764   -367    -60   -199
ATOM    710  CA  ASP A  92     -12.026  17.030 -55.539  1.00 30.56           C  
ANISOU  710  CA  ASP A  92     3834   4149   3629   -384    -62   -217
ATOM    711  C   ASP A  92     -10.776  17.920 -55.713  1.00 32.61           C  
ANISOU  711  C   ASP A  92     4069   4472   3850   -405    -57   -197
ATOM    712  O   ASP A  92     -10.110  17.809 -56.743  1.00 28.28           O  
ANISOU  712  O   ASP A  92     3501   3991   3253   -423    -58   -208
ATOM    713  CB  ASP A  92     -13.090  17.408 -56.603  1.00 27.43           C  
ANISOU  713  CB  ASP A  92     3443   3747   3231   -416    -81   -204
ATOM    714  CG  ASP A  92     -13.796  18.762 -56.439  1.00 34.62           C  
ANISOU  714  CG  ASP A  92     4354   4648   4153   -456    -96   -152
ATOM    715  OD1 ASP A  92     -13.456  19.524 -55.505  1.00 38.97           O  
ANISOU  715  OD1 ASP A  92     4899   5195   4712   -459    -94   -125
ATOM    716  OD2 ASP A  92     -14.675  19.026 -57.287  1.00 43.21           O1-
ANISOU  716  OD2 ASP A  92     5446   5729   5242   -483   -113   -138
ATOM    717  N   THR A  93     -10.504  18.794 -54.733  1.00 27.85           N  
ANISOU  717  N   THR A  93     3466   3852   3265   -404    -53   -169
ATOM    718  CA  THR A  93      -9.434  19.781 -54.780  1.00 29.33           C  
ANISOU  718  CA  THR A  93     3631   4094   3419   -425    -51   -146
ATOM    719  C   THR A  93      -8.457  19.514 -53.627  1.00 30.96           C  
ANISOU  719  C   THR A  93     3835   4292   3637   -390    -34   -156
ATOM    720  O   THR A  93      -8.874  19.485 -52.468  1.00 22.78           O  
ANISOU  720  O   THR A  93     2817   3195   2645   -370    -31   -149
ATOM    721  CB  THR A  93     -10.006  21.214 -54.620  1.00 27.27           C  
ANISOU  721  CB  THR A  93     3372   3818   3170   -467    -75    -91
ATOM    722  OG1 THR A  93     -10.947  21.454 -55.650  1.00 32.88           O  
ANISOU  722  OG1 THR A  93     4088   4526   3878   -497    -94    -81
ATOM    723  CG2 THR A  93      -8.958  22.340 -54.686  1.00 27.72           C  
ANISOU  723  CG2 THR A  93     3406   3937   3189   -498    -81    -63
ATOM    724  N   ALA A  94      -7.170  19.348 -53.967  1.00 25.01           N  
ANISOU  724  N   ALA A  94     3058   3605   2841   -384    -21   -174
ATOM    725  CA  ALA A  94      -6.088  19.270 -52.993  1.00 29.83           C  
ANISOU  725  CA  ALA A  94     3662   4216   3457   -356     -6   -180
ATOM    726  C   ALA A  94      -5.733  20.672 -52.486  1.00 18.82           C  
ANISOU  726  C   ALA A  94     2261   2825   2064   -387    -16   -129
ATOM    727  O   ALA A  94      -5.668  21.597 -53.296  1.00 21.25           O  
ANISOU  727  O   ALA A  94     2555   3175   2342   -431    -32    -97
ATOM    728  CB  ALA A  94      -4.869  18.587 -53.626  1.00 26.79           C  
ANISOU  728  CB  ALA A  94     3249   3905   3024   -336     10   -221
ATOM    729  N   ASN A  95      -5.504  20.804 -51.167  1.00 18.28           N  
ANISOU  729  N   ASN A  95     2204   2712   2029   -363    -10   -122
ATOM    730  CA  ASN A  95      -5.141  22.064 -50.517  1.00 15.05           C  
ANISOU  730  CA  ASN A  95     1794   2300   1627   -386    -23    -78
ATOM    731  C   ASN A  95      -3.768  22.546 -51.036  1.00 14.00           C  
ANISOU  731  C   ASN A  95     1631   2247   1444   -410    -22    -66
ATOM    732  O   ASN A  95      -2.777  21.858 -50.782  1.00 23.29           O  
ANISOU  732  O   ASN A  95     2792   3453   2603   -383     -2    -90
ATOM    733  CB  ASN A  95      -5.128  21.852 -48.981  1.00 19.87           C  
ANISOU  733  CB  ASN A  95     2420   2853   2278   -351    -13    -80
ATOM    734  CG  ASN A  95      -4.854  23.122 -48.157  1.00 17.44           C  
ANISOU  734  CG  ASN A  95     2114   2532   1982   -370    -31    -38
ATOM    735  OD1 ASN A  95      -4.843  24.236 -48.676  1.00 17.62           O  
ANISOU  735  OD1 ASN A  95     2125   2588   1982   -411    -52     -6
ATOM    736  ND2 ASN A  95      -4.636  22.966 -46.854  1.00 22.23           N  
ANISOU  736  ND2 ASN A  95     2734   3089   2624   -342    -25    -38
ATOM    737  N   PRO A  96      -3.722  23.707 -51.735  1.00 20.82           N  
ANISOU  737  N   PRO A  96     2482   3146   2283   -461    -46    -25
ATOM    738  CA  PRO A  96      -2.447  24.266 -52.221  1.00 23.02           C  
ANISOU  738  CA  PRO A  96     2729   3506   2512   -489    -48     -5
ATOM    739  C   PRO A  96      -1.513  24.783 -51.106  1.00 29.09           C  
ANISOU  739  C   PRO A  96     3497   4263   3293   -478    -47     12
ATOM    740  O   PRO A  96      -0.345  25.042 -51.391  1.00 22.63           O  
ANISOU  740  O   PRO A  96     2651   3514   2435   -495    -44     24
ATOM    741  CB  PRO A  96      -2.892  25.385 -53.177  1.00 23.24           C  
ANISOU  741  CB  PRO A  96     2752   3557   2522   -552    -84     44
ATOM    742  CG  PRO A  96      -4.212  25.871 -52.601  1.00 26.14           C  
ANISOU  742  CG  PRO A  96     3153   3835   2945   -551   -106     59
ATOM    743  CD  PRO A  96      -4.846  24.593 -52.065  1.00 25.63           C  
ANISOU  743  CD  PRO A  96     3108   3717   2914   -496    -78     11
ATOM    744  N   LYS A  97      -2.033  24.900 -49.871  1.00 26.37           N  
ANISOU  744  N   LYS A  97     3180   3839   3002   -452    -49     14
ATOM    745  CA  LYS A  97      -1.318  25.346 -48.681  1.00 28.69           C  
ANISOU  745  CA  LYS A  97     3474   4117   3308   -441    -50     30
ATOM    746  C   LYS A  97      -0.993  24.193 -47.711  1.00 23.30           C  
ANISOU  746  C   LYS A  97     2798   3412   2644   -385    -17    -11
ATOM    747  O   LYS A  97      -0.649  24.492 -46.568  1.00 26.85           O  
ANISOU  747  O   LYS A  97     3256   3829   3118   -368    -16     -3
ATOM    748  CB  LYS A  97      -2.149  26.440 -47.976  1.00 24.78           C  
ANISOU  748  CB  LYS A  97     3004   3554   2857   -454    -82     66
ATOM    749  CG  LYS A  97      -2.359  27.704 -48.821  1.00 37.90           C  
ANISOU  749  CG  LYS A  97     4660   5236   4504   -512   -124    114
ATOM    750  CD  LYS A  97      -3.039  28.818 -48.015  1.00 42.19           C  
ANISOU  750  CD  LYS A  97     5227   5711   5092   -520   -162    144
ATOM    751  CE  LYS A  97      -3.307  30.064 -48.867  1.00 47.80           C  
ANISOU  751  CE  LYS A  97     5935   6436   5792   -578   -210    191
ATOM    752  NZ  LYS A  97      -3.974  31.112 -48.076  1.00 57.45           N1+
ANISOU  752  NZ  LYS A  97     7182   7584   7063   -579   -252    211
ATOM    753  N   THR A  98      -1.074  22.918 -48.148  1.00 20.43           N  
ANISOU  753  N   THR A  98     2429   3063   2270   -357      6    -56
ATOM    754  CA  THR A  98      -0.692  21.760 -47.324  1.00 20.80           C  
ANISOU  754  CA  THR A  98     2482   3084   2336   -305     30    -96
ATOM    755  C   THR A  98       0.808  21.839 -46.955  1.00 24.25           C  
ANISOU  755  C   THR A  98     2898   3566   2750   -296     40    -95
ATOM    756  O   THR A  98       1.637  21.775 -47.866  1.00 25.20           O  
ANISOU  756  O   THR A  98     2987   3766   2822   -307     46   -104
ATOM    757  CB  THR A  98      -0.882  20.399 -48.056  1.00 25.61           C  
ANISOU  757  CB  THR A  98     3089   3706   2934   -279     43   -145
ATOM    758  OG1 THR A  98      -2.226  20.233 -48.421  1.00 19.07           O  
ANISOU  758  OG1 THR A  98     2283   2834   2130   -288     32   -143
ATOM    759  CG2 THR A  98      -0.508  19.166 -47.206  1.00 23.03           C  
ANISOU  759  CG2 THR A  98     2771   3349   2631   -227     60   -184
ATOM    760  N   PRO A  99       1.143  22.003 -45.652  1.00 20.83           N  
ANISOU  760  N   PRO A  99     2476   3092   2347   -274     44    -88
ATOM    761  CA  PRO A  99       2.548  21.983 -45.221  1.00 21.38           C  
ANISOU  761  CA  PRO A  99     2525   3202   2395   -263     55    -90
ATOM    762  C   PRO A  99       3.107  20.552 -45.263  1.00 23.75           C  
ANISOU  762  C   PRO A  99     2816   3516   2690   -216     78   -143
ATOM    763  O   PRO A  99       2.336  19.598 -45.368  1.00 25.82           O  
ANISOU  763  O   PRO A  99     3096   3741   2975   -190     82   -175
ATOM    764  CB  PRO A  99       2.465  22.523 -43.781  1.00 29.73           C  
ANISOU  764  CB  PRO A  99     3604   4199   3492   -256     48    -64
ATOM    765  CG  PRO A  99       1.131  22.013 -43.261  1.00 25.91           C  
ANISOU  765  CG  PRO A  99     3151   3642   3053   -233     49    -79
ATOM    766  CD  PRO A  99       0.239  22.079 -44.498  1.00 23.15           C  
ANISOU  766  CD  PRO A  99     2802   3302   2692   -258     39    -79
ATOM    767  N   LYS A 100       4.429  20.412 -45.086  1.00 28.47           N  
ANISOU  767  N   LYS A 100     3388   4167   3262   -204     89   -153
ATOM    768  CA  LYS A 100       5.006  19.137 -44.655  1.00 27.04           C  
ANISOU  768  CA  LYS A 100     3204   3984   3088   -151    106   -203
ATOM    769  C   LYS A 100       4.437  18.789 -43.269  1.00 22.09           C  
ANISOU  769  C   LYS A 100     2611   3268   2516   -126    105   -199
ATOM    770  O   LYS A 100       4.403  19.662 -42.401  1.00 22.18           O  
ANISOU  770  O   LYS A 100     2632   3250   2545   -141     99   -161
ATOM    771  CB  LYS A 100       6.543  19.221 -44.645  1.00 20.68           C  
ANISOU  771  CB  LYS A 100     2361   3251   2244   -143    116   -211
ATOM    772  CG  LYS A 100       7.217  17.886 -44.276  1.00 26.11           C  
ANISOU  772  CG  LYS A 100     3045   3933   2944    -86    128   -263
ATOM    773  CD  LYS A 100       8.745  17.966 -44.287  1.00 44.95           C  
ANISOU  773  CD  LYS A 100     5391   6397   5291    -77    139   -272
ATOM    774  CE  LYS A 100       9.394  16.608 -43.986  1.00 48.98           C  
ANISOU  774  CE  LYS A 100     5895   6903   5812    -15    147   -332
ATOM    775  NZ  LYS A 100      10.860  16.719 -43.970  1.00 53.69           N1+
ANISOU  775  NZ  LYS A 100     6448   7584   6367     -4    157   -345
ATOM    776  N   TYR A 101       3.941  17.557 -43.112  1.00 22.17           N  
ANISOU  776  N   TYR A 101     2638   3234   2553    -89    108   -237
ATOM    777  CA  TYR A 101       3.224  17.161 -41.908  1.00 23.94           C  
ANISOU  777  CA  TYR A 101     2893   3377   2826    -73    105   -228
ATOM    778  C   TYR A 101       3.401  15.671 -41.624  1.00 26.17           C  
ANISOU  778  C   TYR A 101     3184   3631   3130    -27    106   -272
ATOM    779  O   TYR A 101       3.780  14.903 -42.509  1.00 29.50           O  
ANISOU  779  O   TYR A 101     3592   4086   3532     -7    106   -315
ATOM    780  CB  TYR A 101       1.727  17.559 -42.026  1.00 18.33           C  
ANISOU  780  CB  TYR A 101     2207   2619   2140    -96     95   -205
ATOM    781  CG  TYR A 101       0.832  16.606 -42.809  1.00 20.27           C  
ANISOU  781  CG  TYR A 101     2459   2854   2388    -87     90   -236
ATOM    782  CD1 TYR A 101       0.689  16.747 -44.205  1.00 21.84           C  
ANISOU  782  CD1 TYR A 101     2643   3102   2553   -108     88   -244
ATOM    783  CD2 TYR A 101       0.170  15.548 -42.148  1.00 19.72           C  
ANISOU  783  CD2 TYR A 101     2411   2726   2354    -60     86   -256
ATOM    784  CE1 TYR A 101      -0.095  15.836 -44.936  1.00 28.12           C  
ANISOU  784  CE1 TYR A 101     3447   3886   3352    -99     82   -276
ATOM    785  CE2 TYR A 101      -0.590  14.618 -42.881  1.00 27.10           C  
ANISOU  785  CE2 TYR A 101     3356   3647   3296    -53     77   -284
ATOM    786  CZ  TYR A 101      -0.730  14.767 -44.275  1.00 31.73           C  
ANISOU  786  CZ  TYR A 101     3929   4280   3849    -70     76   -296
ATOM    787  OH  TYR A 101      -1.483  13.878 -44.984  1.00 33.67           O  
ANISOU  787  OH  TYR A 101     4185   4507   4102    -61     65   -326
ATOM    788  N   LYS A 102       3.020  15.296 -40.398  1.00 27.91           N  
ANISOU  788  N   LYS A 102     3426   3789   3390    -11    104   -262
ATOM    789  CA  LYS A 102       2.794  13.915 -39.995  1.00 21.49           C  
ANISOU  789  CA  LYS A 102     2629   2928   2607     22     96   -294
ATOM    790  C   LYS A 102       1.836  13.880 -38.799  1.00 19.29           C  
ANISOU  790  C   LYS A 102     2378   2581   2369     16     90   -264
ATOM    791  O   LYS A 102       1.626  14.895 -38.134  1.00 19.80           O  
ANISOU  791  O   LYS A 102     2448   2639   2438     -8     95   -225
ATOM    792  CB  LYS A 102       4.139  13.190 -39.763  1.00 34.75           C  
ANISOU  792  CB  LYS A 102     4296   4622   4284     60     97   -326
ATOM    793  CG  LYS A 102       5.027  13.753 -38.640  1.00 36.46           C  
ANISOU  793  CG  LYS A 102     4505   4850   4499     59    106   -300
ATOM    794  CD  LYS A 102       6.481  13.282 -38.806  1.00 47.09           C  
ANISOU  794  CD  LYS A 102     5823   6249   5821     88    111   -335
ATOM    795  CE  LYS A 102       7.390  13.611 -37.616  1.00 49.55           C  
ANISOU  795  CE  LYS A 102     6134   6545   6146    102    115   -320
ATOM    796  NZ  LYS A 102       7.092  12.754 -36.455  1.00 60.05           N1+
ANISOU  796  NZ  LYS A 102     7487   7809   7519    133    100   -337
ATOM    797  N   PHE A 103       1.251  12.697 -38.577  1.00 16.89           N  
ANISOU  797  N   PHE A 103     2092   2230   2094     36     77   -282
ATOM    798  CA  PHE A 103       0.346  12.415 -37.469  1.00 21.50           C  
ANISOU  798  CA  PHE A 103     2698   2754   2715     30     70   -256
ATOM    799  C   PHE A 103       1.119  11.611 -36.421  1.00 28.33           C  
ANISOU  799  C   PHE A 103     3570   3594   3602     56     65   -262
ATOM    800  O   PHE A 103       1.657  10.553 -36.748  1.00 24.22           O  
ANISOU  800  O   PHE A 103     3049   3069   3087     85     52   -298
ATOM    801  CB  PHE A 103      -0.874  11.624 -37.992  1.00 19.50           C  
ANISOU  801  CB  PHE A 103     2463   2465   2482     26     53   -265
ATOM    802  CG  PHE A 103      -1.751  12.314 -39.031  1.00 16.70           C  
ANISOU  802  CG  PHE A 103     2106   2127   2112     -2     56   -257
ATOM    803  CD1 PHE A 103      -1.821  13.722 -39.130  1.00 19.52           C  
ANISOU  803  CD1 PHE A 103     2452   2516   2448    -27     69   -231
ATOM    804  CD2 PHE A 103      -2.648  11.541 -39.799  1.00 18.20           C  
ANISOU  804  CD2 PHE A 103     2307   2298   2311     -2     40   -276
ATOM    805  CE1 PHE A 103      -2.715  14.323 -40.004  1.00 20.63           C  
ANISOU  805  CE1 PHE A 103     2592   2670   2577    -53     66   -223
ATOM    806  CE2 PHE A 103      -3.532  12.160 -40.673  1.00 18.40           C  
ANISOU  806  CE2 PHE A 103     2332   2338   2324    -28     41   -268
ATOM    807  CZ  PHE A 103      -3.563  13.545 -40.778  1.00 25.72           C  
ANISOU  807  CZ  PHE A 103     3247   3296   3230    -54     54   -241
ATOM    808  N   VAL A 104       1.163  12.137 -35.188  1.00 28.12           N  
ANISOU  808  N   VAL A 104     3549   3548   3588     48     71   -228
ATOM    809  CA  VAL A 104       1.826  11.506 -34.048  1.00 22.86           C  
ANISOU  809  CA  VAL A 104     2888   2856   2941     69     64   -228
ATOM    810  C   VAL A 104       0.843  11.405 -32.874  1.00 29.59           C  
ANISOU  810  C   VAL A 104     3756   3666   3819     54     60   -193
ATOM    811  O   VAL A 104       0.026  12.302 -32.681  1.00 23.96           O  
ANISOU  811  O   VAL A 104     3044   2955   3103     30     68   -166
ATOM    812  CB  VAL A 104       3.073  12.318 -33.583  1.00 25.62           C  
ANISOU  812  CB  VAL A 104     3222   3241   3274     78     79   -223
ATOM    813  CG1 VAL A 104       4.115  12.446 -34.707  1.00 36.18           C  
ANISOU  813  CG1 VAL A 104     4536   4633   4576     86     86   -253
ATOM    814  CG2 VAL A 104       2.787  13.702 -32.964  1.00 39.65           C  
ANISOU  814  CG2 VAL A 104     4998   5023   5044     53     92   -184
ATOM    815  N   ARG A 105       0.962  10.328 -32.086  1.00 30.91           N  
ANISOU  815  N   ARG A 105     3935   3798   4012     68     44   -193
ATOM    816  CA  ARG A 105       0.251  10.189 -30.822  1.00 26.15           C  
ANISOU  816  CA  ARG A 105     3342   3163   3429     53     39   -157
ATOM    817  C   ARG A 105       1.219  10.569 -29.695  1.00 23.75           C  
ANISOU  817  C   ARG A 105     3034   2867   3123     62     49   -143
ATOM    818  O   ARG A 105       2.165   9.823 -29.437  1.00 29.93           O  
ANISOU  818  O   ARG A 105     3816   3644   3913     85     39   -161
ATOM    819  CB  ARG A 105      -0.326   8.767 -30.691  1.00 19.42           C  
ANISOU  819  CB  ARG A 105     2506   2264   2607     56      8   -159
ATOM    820  CG  ARG A 105      -1.164   8.572 -29.417  1.00 28.24           C  
ANISOU  820  CG  ARG A 105     3632   3357   3741     35      2   -117
ATOM    821  CD  ARG A 105      -1.794   7.181 -29.331  1.00 26.73           C  
ANISOU  821  CD  ARG A 105     3456   3119   3579     28    -34   -113
ATOM    822  NE  ARG A 105      -2.695   7.064 -28.177  1.00 32.02           N  
ANISOU  822  NE  ARG A 105     4129   3778   4259      0    -38    -67
ATOM    823  CZ  ARG A 105      -3.983   7.440 -28.136  1.00 22.15           C  
ANISOU  823  CZ  ARG A 105     2876   2534   3005    -27    -33    -42
ATOM    824  NH1 ARG A 105      -4.602   7.966 -29.200  1.00 22.89           N  
ANISOU  824  NH1 ARG A 105     2968   2641   3089    -32    -25    -56
ATOM    825  NH2 ARG A 105      -4.665   7.270 -26.999  1.00 24.11           N1+
ANISOU  825  NH2 ARG A 105     3122   2782   3258    -51    -37     -1
ATOM    826  N   ILE A 106       0.982  11.736 -29.073  1.00 27.20           N  
ANISOU  826  N   ILE A 106     3467   3318   3550     46     65   -113
ATOM    827  CA  ILE A 106       1.817  12.254 -27.990  1.00 23.88           C  
ANISOU  827  CA  ILE A 106     3041   2907   3124     54     74   -101
ATOM    828  C   ILE A 106       1.593  11.517 -26.660  1.00 25.30           C  
ANISOU  828  C   ILE A 106     3230   3057   3325     53     62    -79
ATOM    829  O   ILE A 106       0.493  11.044 -26.379  1.00 24.72           O  
ANISOU  829  O   ILE A 106     3166   2958   3268     40     48    -67
ATOM    830  CB  ILE A 106       1.607  13.773 -27.739  1.00 17.03           C  
ANISOU  830  CB  ILE A 106     2165   2068   2237     42     92    -84
ATOM    831  CG1 ILE A 106       0.128  14.179 -27.532  1.00 18.92           C  
ANISOU  831  CG1 ILE A 106     2408   2299   2481     22     92    -61
ATOM    832  CG2 ILE A 106       2.308  14.599 -28.833  1.00 32.09           C  
ANISOU  832  CG2 ILE A 106     4062   4007   4124     41     98   -102
ATOM    833  CD1 ILE A 106      -0.043  15.589 -26.964  1.00 38.62           C  
ANISOU  833  CD1 ILE A 106     4897   4816   4961     15    103    -48
ATOM    834  N   GLN A 107       2.662  11.466 -25.858  1.00 29.78           N  
ANISOU  834  N   GLN A 107     3795   3629   3892     64     66    -73
ATOM    835  CA  GLN A 107       2.645  10.937 -24.500  1.00 30.12           C  
ANISOU  835  CA  GLN A 107     3845   3650   3950     63     55    -50
ATOM    836  C   GLN A 107       2.047  11.966 -23.520  1.00 22.45           C  
ANISOU  836  C   GLN A 107     2868   2696   2965     48     71    -21
ATOM    837  O   GLN A 107       2.185  13.168 -23.757  1.00 20.88           O  
ANISOU  837  O   GLN A 107     2661   2524   2747     49     87    -24
ATOM    838  CB  GLN A 107       4.097  10.591 -24.098  1.00 43.16           C  
ANISOU  838  CB  GLN A 107     5494   5299   5606     86     49    -65
ATOM    839  CG  GLN A 107       4.745   9.452 -24.913  1.00 51.69           C  
ANISOU  839  CG  GLN A 107     6577   6363   6701    109     30   -101
ATOM    840  CD  GLN A 107       4.015   8.117 -24.760  1.00 51.49           C  
ANISOU  840  CD  GLN A 107     6568   6291   6706    106     -3    -94
ATOM    841  OE1 GLN A 107       3.157   7.772 -25.571  1.00 60.43           O  
ANISOU  841  OE1 GLN A 107     7706   7400   7854    107    -20    -77
ATOM    842  NE2 GLN A 107       4.351   7.363 -23.711  1.00 50.45           N  
ANISOU  842  NE2 GLN A 107     6444   6143   6584     99    -17   -105
ATOM    843  N   PRO A 108       1.439  11.497 -22.407  1.00 26.30           N  
ANISOU  843  N   PRO A 108     3360   3171   3462     33     62      6
ATOM    844  CA  PRO A 108       1.102  12.385 -21.281  1.00 30.85           C  
ANISOU  844  CA  PRO A 108     3929   3769   4024     24     75     31
ATOM    845  C   PRO A 108       2.352  13.044 -20.666  1.00 20.67           C  
ANISOU  845  C   PRO A 108     2636   2495   2724     40     85     26
ATOM    846  O   PRO A 108       3.396  12.401 -20.545  1.00 26.43           O  
ANISOU  846  O   PRO A 108     3369   3211   3463     54     77     17
ATOM    847  CB  PRO A 108       0.347  11.476 -20.302  1.00 37.73           C  
ANISOU  847  CB  PRO A 108     4803   4625   4908      8     59     61
ATOM    848  CG  PRO A 108       0.817  10.067 -20.620  1.00 37.90           C  
ANISOU  848  CG  PRO A 108     4835   4613   4951      2     36     55
ATOM    849  CD  PRO A 108       1.107  10.102 -22.114  1.00 23.27           C  
ANISOU  849  CD  PRO A 108     2986   2752   3103     26     35     16
ATOM    850  N   GLY A 109       2.216  14.341 -20.362  1.00 23.27           N  
ANISOU  850  N   GLY A 109     2958   2849   3034     39    100     30
ATOM    851  CA  GLY A 109       3.279  15.222 -19.890  1.00 20.47           C  
ANISOU  851  CA  GLY A 109     2601   2508   2670     52    106     27
ATOM    852  C   GLY A 109       3.843  16.088 -21.028  1.00 27.02           C  
ANISOU  852  C   GLY A 109     3426   3351   3489     58    111      8
ATOM    853  O   GLY A 109       4.472  17.104 -20.736  1.00 25.84           O  
ANISOU  853  O   GLY A 109     3273   3216   3327     63    115      9
ATOM    854  N   GLN A 110       3.612  15.721 -22.304  1.00 20.19           N  
ANISOU  854  N   GLN A 110     2562   2483   2627     56    110     -9
ATOM    855  CA  GLN A 110       4.025  16.498 -23.477  1.00 27.39           C  
ANISOU  855  CA  GLN A 110     3468   3414   3526     56    113    -23
ATOM    856  C   GLN A 110       3.053  17.643 -23.769  1.00 19.20           C  
ANISOU  856  C   GLN A 110     2428   2388   2479     43    115    -17
ATOM    857  O   GLN A 110       1.885  17.577 -23.389  1.00 21.19           O  
ANISOU  857  O   GLN A 110     2683   2634   2736     36    115     -9
ATOM    858  CB  GLN A 110       4.146  15.578 -24.709  1.00 30.43           C  
ANISOU  858  CB  GLN A 110     3851   3796   3914     60    110    -46
ATOM    859  CG  GLN A 110       5.202  14.467 -24.565  1.00 52.83           C  
ANISOU  859  CG  GLN A 110     6688   6624   6762     78    103    -60
ATOM    860  CD  GLN A 110       6.611  14.999 -24.298  1.00 69.11           C  
ANISOU  860  CD  GLN A 110     8742   8705   8814     89    108    -59
ATOM    861  OE1 GLN A 110       7.228  15.612 -25.167  1.00 86.67           O  
ANISOU  861  OE1 GLN A 110    10970  10918  11044     93    106    -44
ATOM    862  NE2 GLN A 110       7.123  14.763 -23.090  1.00 64.73           N  
ANISOU  862  NE2 GLN A 110     8173   8181   8240     90    113    -72
ATOM    863  N   THR A 111       3.580  18.666 -24.454  1.00 21.02           N  
ANISOU  863  N   THR A 111     2654   2637   2696     39    113    -22
ATOM    864  CA  THR A 111       2.902  19.923 -24.745  1.00 26.85           C  
ANISOU  864  CA  THR A 111     3392   3383   3428     27    107    -16
ATOM    865  C   THR A 111       2.790  20.155 -26.259  1.00 28.29           C  
ANISOU  865  C   THR A 111     3570   3575   3602     14    104    -25
ATOM    866  O   THR A 111       3.522  19.557 -27.045  1.00 25.30           O  
ANISOU  866  O   THR A 111     3186   3208   3218     16    107    -37
ATOM    867  CB  THR A 111       3.697  21.102 -24.135  1.00 29.91           C  
ANISOU  867  CB  THR A 111     3778   3780   3806     28     99     -7
ATOM    868  OG1 THR A 111       5.009  21.112 -24.658  1.00 26.27           O  
ANISOU  868  OG1 THR A 111     3311   3335   3336     28     99     -9
ATOM    869  CG2 THR A 111       3.744  21.090 -22.598  1.00 31.51           C  
ANISOU  869  CG2 THR A 111     3984   3974   4012     41    100      2
ATOM    870  N   PHE A 112       1.838  21.024 -26.622  1.00 20.71           N  
ANISOU  870  N   PHE A 112     2612   2615   2643      3     96    -22
ATOM    871  CA  PHE A 112       1.457  21.323 -27.997  1.00 20.16           C  
ANISOU  871  CA  PHE A 112     2539   2556   2565    -13     89    -26
ATOM    872  C   PHE A 112       0.633  22.615 -28.027  1.00 20.92           C  
ANISOU  872  C   PHE A 112     2638   2650   2662    -23     72    -17
ATOM    873  O   PHE A 112      -0.040  22.941 -27.049  1.00 16.41           O  
ANISOU  873  O   PHE A 112     2069   2067   2098    -14     68    -14
ATOM    874  CB  PHE A 112       0.687  20.124 -28.600  1.00 16.77           C  
ANISOU  874  CB  PHE A 112     2110   2118   2142    -15     96    -38
ATOM    875  CG  PHE A 112      -0.613  19.733 -27.917  1.00 25.14           C  
ANISOU  875  CG  PHE A 112     3176   3159   3218    -12     99    -34
ATOM    876  CD1 PHE A 112      -0.596  18.875 -26.795  1.00 26.66           C  
ANISOU  876  CD1 PHE A 112     3372   3338   3420     -1    105    -31
ATOM    877  CD2 PHE A 112      -1.832  20.322 -28.309  1.00 20.56           C  
ANISOU  877  CD2 PHE A 112     2595   2576   2639    -22     92    -32
ATOM    878  CE1 PHE A 112      -1.780  18.547 -26.153  1.00 25.51           C  
ANISOU  878  CE1 PHE A 112     3226   3182   3283     -4    106    -22
ATOM    879  CE2 PHE A 112      -3.007  19.965 -27.667  1.00 23.61           C  
ANISOU  879  CE2 PHE A 112     2982   2953   3036    -21     95    -27
ATOM    880  CZ  PHE A 112      -2.979  19.079 -26.602  1.00 20.34           C  
ANISOU  880  CZ  PHE A 112     2568   2530   2629    -13    102    -21
ATOM    881  N   SER A 113       0.679  23.307 -29.173  1.00 13.38           N  
ANISOU  881  N   SER A 113     1679   1706   1697    -42     60    -15
ATOM    882  CA  SER A 113      -0.115  24.499 -29.446  1.00 19.72           C  
ANISOU  882  CA  SER A 113     2485   2503   2504    -54     37     -7
ATOM    883  C   SER A 113      -1.462  24.099 -30.041  1.00 17.01           C  
ANISOU  883  C   SER A 113     2143   2151   2170    -59     39    -14
ATOM    884  O   SER A 113      -1.482  23.319 -30.987  1.00 14.61           O  
ANISOU  884  O   SER A 113     1836   1852   1862    -65     52    -22
ATOM    885  CB  SER A 113       0.620  25.387 -30.458  1.00 14.42           C  
ANISOU  885  CB  SER A 113     1810   1849   1820    -78     16      6
ATOM    886  OG  SER A 113       1.795  25.873 -29.867  1.00 17.36           O  
ANISOU  886  OG  SER A 113     2180   2233   2183    -78     12     16
ATOM    887  N   VAL A 114      -2.543  24.679 -29.513  1.00 20.37           N  
ANISOU  887  N   VAL A 114     2571   2564   2606    -56     24    -14
ATOM    888  CA  VAL A 114      -3.899  24.543 -30.025  1.00 17.74           C  
ANISOU  888  CA  VAL A 114     2237   2223   2280    -60     22    -19
ATOM    889  C   VAL A 114      -4.263  25.828 -30.774  1.00 20.84           C  
ANISOU  889  C   VAL A 114     2631   2612   2675    -76     -8    -13
ATOM    890  O   VAL A 114      -4.182  26.898 -30.175  1.00 16.28           O  
ANISOU  890  O   VAL A 114     2056   2027   2102    -71    -33     -9
ATOM    891  CB  VAL A 114      -4.908  24.371 -28.854  1.00 24.19           C  
ANISOU  891  CB  VAL A 114     3050   3033   3107    -40     30    -25
ATOM    892  CG1 VAL A 114      -6.389  24.490 -29.265  1.00 20.28           C  
ANISOU  892  CG1 VAL A 114     2552   2534   2620    -46     25    -29
ATOM    893  CG2 VAL A 114      -4.688  23.031 -28.137  1.00 29.23           C  
ANISOU  893  CG2 VAL A 114     3688   3673   3745    -30     56    -25
ATOM    894  N   LEU A 115      -4.712  25.688 -32.032  1.00 18.82           N  
ANISOU  894  N   LEU A 115     2375   2361   2417    -96    -11    -12
ATOM    895  CA  LEU A 115      -5.360  26.759 -32.785  1.00 18.44           C  
ANISOU  895  CA  LEU A 115     2328   2307   2373   -113    -42     -6
ATOM    896  C   LEU A 115      -6.877  26.563 -32.641  1.00 17.40           C  
ANISOU  896  C   LEU A 115     2194   2162   2256   -103    -42    -16
ATOM    897  O   LEU A 115      -7.453  25.751 -33.361  1.00 25.67           O  
ANISOU  897  O   LEU A 115     3240   3213   3303   -112    -28    -20
ATOM    898  CB  LEU A 115      -4.871  26.730 -34.256  1.00 12.92           C  
ANISOU  898  CB  LEU A 115     1627   1625   1658   -144    -46      4
ATOM    899  CG  LEU A 115      -5.507  27.800 -35.178  1.00 15.66           C  
ANISOU  899  CG  LEU A 115     1975   1965   2009   -168    -82     15
ATOM    900  CD1 LEU A 115      -5.087  29.230 -34.782  1.00 20.34           C  
ANISOU  900  CD1 LEU A 115     2572   2547   2608   -172   -119     29
ATOM    901  CD2 LEU A 115      -5.203  27.507 -36.655  1.00 16.08           C  
ANISOU  901  CD2 LEU A 115     2024   2044   2042   -200    -81     24
ATOM    902  N   ALA A 116      -7.502  27.297 -31.707  1.00 14.94           N  
ANISOU  902  N   ALA A 116     1881   1840   1957    -83    -58    -23
ATOM    903  CA  ALA A 116      -8.955  27.315 -31.546  1.00 17.96           C  
ANISOU  903  CA  ALA A 116     2255   2218   2349    -72    -57    -34
ATOM    904  C   ALA A 116      -9.626  28.009 -32.740  1.00 21.35           C  
ANISOU  904  C   ALA A 116     2687   2639   2787    -92    -83    -30
ATOM    905  O   ALA A 116      -9.178  29.081 -33.146  1.00 27.80           O  
ANISOU  905  O   ALA A 116     3510   3446   3605   -104   -117    -22
ATOM    906  CB  ALA A 116      -9.325  28.006 -30.230  1.00 20.31           C  
ANISOU  906  CB  ALA A 116     2548   2514   2656    -41    -68    -47
ATOM    907  N   CYS A 117     -10.662  27.360 -33.288  1.00 16.95           N  
ANISOU  907  N   CYS A 117     2125   2084   2233    -98    -71    -33
ATOM    908  CA  CYS A 117     -11.370  27.762 -34.503  1.00 15.88           C  
ANISOU  908  CA  CYS A 117     1990   1941   2103   -118    -95    -29
ATOM    909  C   CYS A 117     -12.878  27.628 -34.274  1.00 15.25           C  
ANISOU  909  C   CYS A 117     1899   1860   2036   -105    -95    -40
ATOM    910  O   CYS A 117     -13.304  26.784 -33.487  1.00 17.17           O  
ANISOU  910  O   CYS A 117     2132   2113   2277    -89    -69    -46
ATOM    911  CB  CYS A 117     -10.982  26.876 -35.704  1.00 29.02           C  
ANISOU  911  CB  CYS A 117     3658   3613   3754   -147    -83    -19
ATOM    912  SG  CYS A 117      -9.239  27.073 -36.135  1.00 29.36           S  
ANISOU  912  SG  CYS A 117     3709   3671   3777   -166    -84     -6
ATOM    913  N   TYR A 118     -13.661  28.438 -35.002  1.00 21.22           N  
ANISOU  913  N   TYR A 118     2655   2605   2803   -115   -127    -39
ATOM    914  CA  TYR A 118     -15.123  28.381 -35.037  1.00 22.17           C  
ANISOU  914  CA  TYR A 118     2763   2726   2936   -106   -131    -49
ATOM    915  C   TYR A 118     -15.561  28.685 -36.468  1.00 17.04           C  
ANISOU  915  C   TYR A 118     2120   2066   2290   -136   -152    -38
ATOM    916  O   TYR A 118     -15.127  29.692 -37.024  1.00 21.84           O  
ANISOU  916  O   TYR A 118     2737   2661   2899   -154   -185    -28
ATOM    917  CB  TYR A 118     -15.742  29.397 -34.051  1.00 21.54           C  
ANISOU  917  CB  TYR A 118     2672   2642   2869    -72   -158    -68
ATOM    918  CG  TYR A 118     -15.339  29.161 -32.610  1.00 19.65           C  
ANISOU  918  CG  TYR A 118     2426   2420   2621    -44   -135    -78
ATOM    919  CD1 TYR A 118     -14.227  29.841 -32.074  1.00 25.53           C  
ANISOU  919  CD1 TYR A 118     3181   3156   3364    -35   -148    -79
ATOM    920  CD2 TYR A 118     -16.017  28.202 -31.834  1.00 25.61           C  
ANISOU  920  CD2 TYR A 118     3164   3199   3368    -33   -101    -83
ATOM    921  CE1 TYR A 118     -13.753  29.520 -30.789  1.00 17.75           C  
ANISOU  921  CE1 TYR A 118     2189   2186   2368    -12   -125    -87
ATOM    922  CE2 TYR A 118     -15.558  27.898 -30.539  1.00 20.61           C  
ANISOU  922  CE2 TYR A 118     2523   2583   2723    -12    -80    -88
ATOM    923  CZ  TYR A 118     -14.412  28.538 -30.027  1.00 21.32           C  
ANISOU  923  CZ  TYR A 118     2624   2664   2812     -1    -91    -91
ATOM    924  OH  TYR A 118     -13.930  28.201 -28.796  1.00 17.37           O  
ANISOU  924  OH  TYR A 118     2118   2183   2301     18    -70    -95
ATOM    925  N   ASN A 119     -16.405  27.811 -37.038  1.00 15.22           N  
ANISOU  925  N   ASN A 119     1882   1840   2059   -146   -136    -38
ATOM    926  CA  ASN A 119     -16.931  27.881 -38.411  1.00 22.42           C  
ANISOU  926  CA  ASN A 119     2800   2746   2974   -175   -152    -28
ATOM    927  C   ASN A 119     -15.806  27.882 -39.471  1.00 28.30           C  
ANISOU  927  C   ASN A 119     3558   3491   3703   -206   -158    -13
ATOM    928  O   ASN A 119     -15.897  28.601 -40.467  1.00 19.79           O  
ANISOU  928  O   ASN A 119     2486   2407   2627   -230   -190     -2
ATOM    929  CB  ASN A 119     -17.915  29.072 -38.599  1.00 26.58           C  
ANISOU  929  CB  ASN A 119     3321   3257   3520   -170   -195    -33
ATOM    930  CG  ASN A 119     -19.034  29.127 -37.555  1.00 32.77           C  
ANISOU  930  CG  ASN A 119     4086   4049   4316   -137   -191    -51
ATOM    931  OD1 ASN A 119     -19.005  29.960 -36.651  1.00 41.09           O  
ANISOU  931  OD1 ASN A 119     5129   5116   5368   -138   -168    -52
ATOM    932  ND2 ASN A 119     -20.026  28.244 -37.674  1.00 35.17           N  
ANISOU  932  ND2 ASN A 119     4385   4348   4631   -107   -216    -67
ATOM    933  N   GLY A 120     -14.744  27.097 -39.216  1.00 27.44           N  
ANISOU  933  N   GLY A 120     3453   3396   3577   -206   -129    -12
ATOM    934  CA  GLY A 120     -13.549  26.991 -40.053  1.00 19.89           C  
ANISOU  934  CA  GLY A 120     2504   2451   2601   -232   -130     -1
ATOM    935  C   GLY A 120     -12.600  28.197 -39.952  1.00 30.50           C  
ANISOU  935  C   GLY A 120     3852   3794   3942   -239   -159     11
ATOM    936  O   GLY A 120     -11.614  28.220 -40.688  1.00 20.97           O  
ANISOU  936  O   GLY A 120     2648   2605   2715   -263   -161     24
ATOM    937  N   SER A 121     -12.884  29.189 -39.088  1.00 22.15           N  
ANISOU  937  N   SER A 121     2795   2718   2903   -218   -184      7
ATOM    938  CA  SER A 121     -12.131  30.439 -38.975  1.00 23.60           C  
ANISOU  938  CA  SER A 121     2985   2894   3088   -226   -220     21
ATOM    939  C   SER A 121     -11.331  30.445 -37.653  1.00 23.86           C  
ANISOU  939  C   SER A 121     3018   2928   3119   -199   -205     13
ATOM    940  O   SER A 121     -11.960  30.394 -36.595  1.00 22.34           O  
ANISOU  940  O   SER A 121     2820   2730   2938   -165   -192     -6
ATOM    941  CB  SER A 121     -13.134  31.614 -38.988  1.00 27.42           C  
ANISOU  941  CB  SER A 121     3471   3350   3596   -224   -273     22
ATOM    942  OG  SER A 121     -13.704  31.762 -40.274  1.00 41.37           O  
ANISOU  942  OG  SER A 121     5239   5115   5364   -254   -292     34
ATOM    943  N   PRO A 122      -9.978  30.518 -37.723  1.00 32.39           N  
ANISOU  943  N   PRO A 122     4102   4020   4184   -215   -209     28
ATOM    944  CA  PRO A 122      -9.092  30.747 -36.556  1.00 28.41           C  
ANISOU  944  CA  PRO A 122     3600   3515   3680   -190   -200     23
ATOM    945  C   PRO A 122      -9.477  31.934 -35.650  1.00 32.81           C  
ANISOU  945  C   PRO A 122     4161   4046   4260   -166   -238     14
ATOM    946  O   PRO A 122      -9.696  33.039 -36.149  1.00 34.02           O  
ANISOU  946  O   PRO A 122     4320   4179   4428   -177   -288     22
ATOM    947  CB  PRO A 122      -7.703  30.937 -37.191  1.00 32.16           C  
ANISOU  947  CB  PRO A 122     4076   4010   4133   -220   -205     46
ATOM    948  CG  PRO A 122      -7.761  30.131 -38.475  1.00 51.40           C  
ANISOU  948  CG  PRO A 122     6507   6472   6550   -250   -188     52
ATOM    949  CD  PRO A 122      -9.187  30.360 -38.947  1.00 30.87           C  
ANISOU  949  CD  PRO A 122     3909   3852   3967   -254   -208     49
ATOM    950  N   SER A 123      -9.560  31.653 -34.340  1.00 21.30           N  
ANISOU  950  N   SER A 123     2700   2588   2805   -130   -218     -4
ATOM    951  CA  SER A 123      -9.905  32.599 -33.277  1.00 25.92           C  
ANISOU  951  CA  SER A 123     3287   3153   3409   -100   -252    -20
ATOM    952  C   SER A 123      -8.664  33.037 -32.479  1.00 22.46           C  
ANISOU  952  C   SER A 123     2855   2715   2966    -88   -255    -18
ATOM    953  O   SER A 123      -8.525  34.227 -32.197  1.00 22.91           O  
ANISOU  953  O   SER A 123     2919   2749   3036    -78   -301    -20
ATOM    954  CB  SER A 123     -10.965  31.945 -32.364  1.00 34.13           C  
ANISOU  954  CB  SER A 123     4314   4198   4457    -64   -233    -48
ATOM    955  OG  SER A 123     -11.281  32.748 -31.243  1.00 56.82           O  
ANISOU  955  OG  SER A 123     7183   7076   7328    -30   -224    -65
ATOM    956  N   GLY A 124      -7.793  32.081 -32.122  1.00 23.05           N  
ANISOU  956  N   GLY A 124     2926   2809   3021    -88   -210    -14
ATOM    957  CA  GLY A 124      -6.612  32.366 -31.318  1.00 23.19           C  
ANISOU  957  CA  GLY A 124     2948   2828   3034    -75   -210    -12
ATOM    958  C   GLY A 124      -5.792  31.088 -31.148  1.00 20.56           C  
ANISOU  958  C   GLY A 124     2612   2519   2682    -82   -162     -5
ATOM    959  O   GLY A 124      -6.255  29.989 -31.457  1.00 18.32           O  
ANISOU  959  O   GLY A 124     2321   2249   2391    -87   -127     -8
ATOM    960  N   VAL A 125      -4.563  31.260 -30.638  1.00 19.57           N  
ANISOU  960  N   VAL A 125     2489   2397   2548    -81   -163      4
ATOM    961  CA  VAL A 125      -3.606  30.185 -30.402  1.00 18.71           C  
ANISOU  961  CA  VAL A 125     2377   2310   2423    -84   -123      9
ATOM    962  C   VAL A 125      -3.079  30.248 -28.955  1.00 17.27           C  
ANISOU  962  C   VAL A 125     2197   2125   2242    -56   -116      1
ATOM    963  O   VAL A 125      -2.818  31.337 -28.439  1.00 16.85           O  
ANISOU  963  O   VAL A 125     2150   2056   2196    -48   -150      2
ATOM    964  CB  VAL A 125      -2.433  30.232 -31.426  1.00 25.02           C  
ANISOU  964  CB  VAL A 125     3176   3126   3206   -119   -131     32
ATOM    965  CG1 VAL A 125      -1.503  31.454 -31.289  1.00 33.08           C  
ANISOU  965  CG1 VAL A 125     4204   4135   4230   -131   -177     50
ATOM    966  CG2 VAL A 125      -1.608  28.929 -31.436  1.00 26.34           C  
ANISOU  966  CG2 VAL A 125     3336   3318   3355   -117    -90     32
ATOM    967  N   TYR A 126      -2.938  29.069 -28.329  1.00 24.54           N  
ANISOU  967  N   TYR A 126     3112   3058   3155    -42    -74     -7
ATOM    968  CA  TYR A 126      -2.454  28.912 -26.958  1.00 18.87           C  
ANISOU  968  CA  TYR A 126     2394   2341   2436    -19    -65    -12
ATOM    969  C   TYR A 126      -1.797  27.540 -26.772  1.00 22.64           C  
ANISOU  969  C   TYR A 126     2868   2833   2903    -19    -25     -9
ATOM    970  O   TYR A 126      -2.109  26.600 -27.500  1.00 19.00           O  
ANISOU  970  O   TYR A 126     2403   2379   2438    -30     -5     -9
ATOM    971  CB  TYR A 126      -3.599  29.156 -25.948  1.00 20.51           C  
ANISOU  971  CB  TYR A 126     2598   2544   2652     11    -68    -32
ATOM    972  CG  TYR A 126      -4.793  28.222 -26.067  1.00 22.18           C  
ANISOU  972  CG  TYR A 126     2800   2765   2864     14    -42    -40
ATOM    973  CD1 TYR A 126      -5.898  28.592 -26.862  1.00 26.00           C  
ANISOU  973  CD1 TYR A 126     3280   3244   3356     10    -56    -47
ATOM    974  CD2 TYR A 126      -4.803  26.983 -25.391  1.00 27.91           C  
ANISOU  974  CD2 TYR A 126     3519   3504   3582     20     -6    -39
ATOM    975  CE1 TYR A 126      -7.003  27.729 -26.987  1.00 22.43           C  
ANISOU  975  CE1 TYR A 126     2817   2802   2904     10    -33    -52
ATOM    976  CE2 TYR A 126      -5.905  26.121 -25.529  1.00 35.34           C  
ANISOU  976  CE2 TYR A 126     4450   4452   4524     19     13    -42
ATOM    977  CZ  TYR A 126      -7.001  26.487 -26.326  1.00 26.64           C  
ANISOU  977  CZ  TYR A 126     3344   3348   3429     14      0    -48
ATOM    978  OH  TYR A 126      -8.054  25.630 -26.445  1.00 27.53           O  
ANISOU  978  OH  TYR A 126     3447   3471   3543     11     18    -49
ATOM    979  N   GLN A 127      -0.906  27.460 -25.776  1.00 16.03           N  
ANISOU  979  N   GLN A 127     2032   1998   2062     -5    -18     -8
ATOM    980  CA  GLN A 127      -0.142  26.264 -25.436  1.00 17.56           C  
ANISOU  980  CA  GLN A 127     2222   2200   2248     -2     13     -5
ATOM    981  C   GLN A 127      -0.900  25.428 -24.385  1.00 22.16           C  
ANISOU  981  C   GLN A 127     2801   2784   2834     18     34    -13
ATOM    982  O   GLN A 127      -1.451  25.989 -23.436  1.00 20.52           O  
ANISOU  982  O   GLN A 127     2593   2577   2629     34     26    -20
ATOM    983  CB  GLN A 127       1.232  26.750 -24.927  1.00 30.57           C  
ANISOU  983  CB  GLN A 127     3873   3852   3889     -3      3      6
ATOM    984  CG  GLN A 127       2.320  25.677 -24.743  1.00 36.30           C  
ANISOU  984  CG  GLN A 127     4595   4588   4608      0     28      8
ATOM    985  CD  GLN A 127       2.894  25.113 -26.048  1.00 30.50           C  
ANISOU  985  CD  GLN A 127     3854   3870   3864    -18     36     11
ATOM    986  OE1 GLN A 127       2.426  25.411 -27.143  1.00 31.33           O  
ANISOU  986  OE1 GLN A 127     3956   3981   3965    -36     25     13
ATOM    987  NE2 GLN A 127       3.932  24.287 -25.927  1.00 31.84           N  
ANISOU  987  NE2 GLN A 127     4018   4050   4028    -12     53     10
ATOM    988  N   CYS A 128      -0.889  24.101 -24.575  1.00 27.22           N  
ANISOU  988  N   CYS A 128     3440   3428   3475     15     58    -12
ATOM    989  CA  CYS A 128      -1.515  23.082 -23.726  1.00 29.97           C  
ANISOU  989  CA  CYS A 128     3784   3777   3826     24     76    -13
ATOM    990  C   CYS A 128      -0.480  22.027 -23.320  1.00 31.33           C  
ANISOU  990  C   CYS A 128     3958   3947   3998     26     91     -7
ATOM    991  O   CYS A 128       0.592  21.959 -23.918  1.00 23.75           O  
ANISOU  991  O   CYS A 128     3001   2987   3036     22     92     -7
ATOM    992  CB  CYS A 128      -2.655  22.360 -24.484  1.00 26.57           C  
ANISOU  992  CB  CYS A 128     3350   3344   3400     13     82    -15
ATOM    993  SG  CYS A 128      -4.199  23.264 -24.274  1.00 52.45           S  
ANISOU  993  SG  CYS A 128     6621   6626   6681     14     70    -22
ATOM    994  N   ALA A 129      -0.875  21.178 -22.356  1.00 27.80           N  
ANISOU  994  N   ALA A 129     3508   3502   3554     30    102     -1
ATOM    995  CA  ALA A 129      -0.258  19.882 -22.094  1.00 29.41           C  
ANISOU  995  CA  ALA A 129     3715   3696   3762     30    111      4
ATOM    996  C   ALA A 129      -1.319  18.783 -22.158  1.00 23.72           C  
ANISOU  996  C   ALA A 129     2993   2970   3050     21    116     11
ATOM    997  O   ALA A 129      -2.453  18.991 -21.722  1.00 26.32           O  
ANISOU  997  O   ALA A 129     3314   3311   3376     17    116     16
ATOM    998  CB  ALA A 129       0.426  19.877 -20.718  1.00 26.48           C  
ANISOU  998  CB  ALA A 129     3344   3329   3386     41    113     12
ATOM    999  N   MET A 130      -0.902  17.598 -22.630  1.00 24.22           N  
ANISOU  999  N   MET A 130     3062   3016   3123     18    115     10
ATOM   1000  CA  MET A 130      -1.616  16.348 -22.400  1.00 20.11           C  
ANISOU 1000  CA  MET A 130     2542   2484   2614      8    112     22
ATOM   1001  C   MET A 130      -1.395  15.963 -20.933  1.00 22.76           C  
ANISOU 1001  C   MET A 130     2875   2826   2948      9    113     41
ATOM   1002  O   MET A 130      -0.269  15.645 -20.558  1.00 21.64           O  
ANISOU 1002  O   MET A 130     2739   2676   2809     17    112     42
ATOM   1003  CB  MET A 130      -1.104  15.267 -23.375  1.00 19.47           C  
ANISOU 1003  CB  MET A 130     2470   2380   2547      8    105     11
ATOM   1004  CG  MET A 130      -1.837  13.913 -23.293  1.00 22.77           C  
ANISOU 1004  CG  MET A 130     2892   2778   2980     -5     93     23
ATOM   1005  SD  MET A 130      -3.628  13.957 -23.587  1.00 29.92           S  
ANISOU 1005  SD  MET A 130     3791   3692   3884    -25     93     34
ATOM   1006  CE  MET A 130      -3.691  14.637 -25.267  1.00 32.56           C  
ANISOU 1006  CE  MET A 130     4130   4024   4218    -22     93      6
ATOM   1007  N   ARG A 131      -2.456  16.059 -20.123  1.00 21.24           N  
ANISOU 1007  N   ARG A 131     2672   2653   2747      0    116     55
ATOM   1008  CA  ARG A 131      -2.410  15.736 -18.700  1.00 17.38           C  
ANISOU 1008  CA  ARG A 131     2176   2177   2250     -3    117     76
ATOM   1009  C   ARG A 131      -2.197  14.220 -18.485  1.00 21.14           C  
ANISOU 1009  C   ARG A 131     2660   2630   2742    -16    105     95
ATOM   1010  O   ARG A 131      -2.594  13.438 -19.349  1.00 24.90           O  
ANISOU 1010  O   ARG A 131     3144   3083   3234    -26     94     93
ATOM   1011  CB  ARG A 131      -3.717  16.211 -18.031  1.00 14.12           C  
ANISOU 1011  CB  ARG A 131     1745   1801   1820    -10    123     86
ATOM   1012  CG  ARG A 131      -3.995  17.729 -18.109  1.00 18.45           C  
ANISOU 1012  CG  ARG A 131     2284   2372   2354      8    129     65
ATOM   1013  CD  ARG A 131      -2.827  18.621 -17.667  1.00 27.48           C  
ANISOU 1013  CD  ARG A 131     3435   3514   3493     27    129     54
ATOM   1014  NE  ARG A 131      -2.332  18.248 -16.336  1.00 22.29           N  
ANISOU 1014  NE  ARG A 131     2774   2870   2825     28    131     69
ATOM   1015  CZ  ARG A 131      -1.340  18.844 -15.661  1.00 29.60           C  
ANISOU 1015  CZ  ARG A 131     3706   3796   3747     43    130     64
ATOM   1016  NH1 ARG A 131      -0.750  19.955 -16.120  1.00 24.79           N  
ANISOU 1016  NH1 ARG A 131     3105   3175   3140     57    125     45
ATOM   1017  NH2 ARG A 131      -0.930  18.317 -14.503  1.00 20.88           N1+
ANISOU 1017  NH2 ARG A 131     2598   2704   2633     41    132     80
ATOM   1018  N   PRO A 132      -1.612  13.820 -17.333  1.00 22.64           N  
ANISOU 1018  N   PRO A 132     2849   2825   2929    -18    102    113
ATOM   1019  CA  PRO A 132      -1.569  12.410 -16.889  1.00 26.91           C  
ANISOU 1019  CA  PRO A 132     3396   3341   3486    -35     83    136
ATOM   1020  C   PRO A 132      -2.893  11.617 -16.910  1.00 21.49           C  
ANISOU 1020  C   PRO A 132     2703   2658   2803    -62     73    159
ATOM   1021  O   PRO A 132      -2.852  10.421 -17.193  1.00 29.37           O  
ANISOU 1021  O   PRO A 132     3713   3622   3823    -76     49    171
ATOM   1022  CB  PRO A 132      -0.957  12.500 -15.488  1.00 29.53           C  
ANISOU 1022  CB  PRO A 132     3724   3689   3808    -35     84    156
ATOM   1023  CG  PRO A 132      -0.009  13.680 -15.601  1.00 26.14           C  
ANISOU 1023  CG  PRO A 132     3296   3270   3367     -9     99    131
ATOM   1024  CD  PRO A 132      -0.788  14.664 -16.462  1.00 15.61           C  
ANISOU 1024  CD  PRO A 132     1954   1953   2022     -3    111    111
ATOM   1025  N   ASN A 133      -4.035  12.288 -16.675  1.00 22.12           N  
ANISOU 1025  N   ASN A 133     2766   2777   2863    -70     86    163
ATOM   1026  CA  ASN A 133      -5.380  11.707 -16.804  1.00 20.77           C  
ANISOU 1026  CA  ASN A 133     2584   2614   2692    -99     76    186
ATOM   1027  C   ASN A 133      -5.952  11.738 -18.245  1.00 24.32           C  
ANISOU 1027  C   ASN A 133     3041   3045   3155    -97     75    166
ATOM   1028  O   ASN A 133      -7.136  11.456 -18.424  1.00 21.13           O  
ANISOU 1028  O   ASN A 133     2627   2653   2749   -118     71    180
ATOM   1029  CB  ASN A 133      -6.330  12.341 -15.761  1.00 22.13           C  
ANISOU 1029  CB  ASN A 133     2728   2846   2834   -110     90    204
ATOM   1030  CG  ASN A 133      -6.724  13.807 -15.989  1.00 21.32           C  
ANISOU 1030  CG  ASN A 133     2613   2774   2714    -86    111    173
ATOM   1031  OD1 ASN A 133      -6.253  14.475 -16.908  1.00 20.29           O  
ANISOU 1031  OD1 ASN A 133     2496   2620   2594    -66    114    143
ATOM   1032  ND2 ASN A 133      -7.607  14.313 -15.132  1.00 27.33           N  
ANISOU 1032  ND2 ASN A 133     3347   3590   3446    -88    122    180
ATOM   1033  N   PHE A 134      -5.117  12.089 -19.239  1.00 27.48           N  
ANISOU 1033  N   PHE A 134     3457   3419   3566    -74     78    134
ATOM   1034  CA  PHE A 134      -5.400  12.139 -20.679  1.00 25.35           C  
ANISOU 1034  CA  PHE A 134     3195   3130   3308    -72     75    112
ATOM   1035  C   PHE A 134      -6.383  13.231 -21.140  1.00 25.48           C  
ANISOU 1035  C   PHE A 134     3197   3176   3308    -72     90    104
ATOM   1036  O   PHE A 134      -6.756  13.243 -22.313  1.00 27.32           O  
ANISOU 1036  O   PHE A 134     3433   3398   3549    -79     85     95
ATOM   1037  CB  PHE A 134      -5.796  10.755 -21.221  1.00 27.12           C  
ANISOU 1037  CB  PHE A 134     3429   3321   3553    -93     50    126
ATOM   1038  CG  PHE A 134      -4.710   9.703 -21.164  1.00 27.63           C  
ANISOU 1038  CG  PHE A 134     3512   3347   3639    -86     29    125
ATOM   1039  CD1 PHE A 134      -3.677   9.704 -22.124  1.00 31.93           C  
ANISOU 1039  CD1 PHE A 134     4069   3867   4194    -62     27     90
ATOM   1040  CD2 PHE A 134      -4.649   8.801 -20.081  1.00 33.61           C  
ANISOU 1040  CD2 PHE A 134     4271   4095   4406   -105      8    158
ATOM   1041  CE1 PHE A 134      -2.652   8.773 -22.032  1.00 33.59           C  
ANISOU 1041  CE1 PHE A 134     4294   4044   4425    -51      5     83
ATOM   1042  CE2 PHE A 134      -3.617   7.878 -20.008  1.00 33.42           C  
ANISOU 1042  CE2 PHE A 134     4263   4031   4404    -97    -17    155
ATOM   1043  CZ  PHE A 134      -2.628   7.859 -20.984  1.00 32.85           C  
ANISOU 1043  CZ  PHE A 134     4203   3933   4343    -67    -18    115
ATOM   1044  N   THR A 135      -6.754  14.155 -20.242  1.00 24.61           N  
ANISOU 1044  N   THR A 135     3070   3103   3177    -65    104    106
ATOM   1045  CA  THR A 135      -7.483  15.373 -20.596  1.00 22.49           C  
ANISOU 1045  CA  THR A 135     2790   2860   2897    -56    113     89
ATOM   1046  C   THR A 135      -6.495  16.482 -21.001  1.00 19.00           C  
ANISOU 1046  C   THR A 135     2356   2411   2452    -32    118     62
ATOM   1047  O   THR A 135      -5.281  16.314 -20.881  1.00 22.39           O  
ANISOU 1047  O   THR A 135     2796   2826   2884    -22    118     59
ATOM   1048  CB  THR A 135      -8.352  15.879 -19.411  1.00 26.86           C  
ANISOU 1048  CB  THR A 135     3316   3461   3427    -58    122    100
ATOM   1049  OG1 THR A 135      -7.612  16.495 -18.371  1.00 23.86           O  
ANISOU 1049  OG1 THR A 135     2935   3098   3035    -42    128     99
ATOM   1050  CG2 THR A 135      -9.254  14.788 -18.827  1.00 25.91           C  
ANISOU 1050  CG2 THR A 135     3185   3355   3306    -87    116    134
ATOM   1051  N   ILE A 136      -7.045  17.606 -21.470  1.00 15.86           N  
ANISOU 1051  N   ILE A 136     1952   2024   2049    -24    119     46
ATOM   1052  CA  ILE A 136      -6.305  18.840 -21.692  1.00 24.11           C  
ANISOU 1052  CA  ILE A 136     3002   3068   3090     -5    118     26
ATOM   1053  C   ILE A 136      -7.141  19.960 -21.054  1.00 21.71           C  
ANISOU 1053  C   ILE A 136     2682   2795   2773      8    117     17
ATOM   1054  O   ILE A 136      -8.372  19.921 -21.114  1.00 24.73           O  
ANISOU 1054  O   ILE A 136     3049   3196   3152      2    118     19
ATOM   1055  CB  ILE A 136      -6.002  19.105 -23.209  1.00 25.25           C  
ANISOU 1055  CB  ILE A 136     3160   3190   3244     -6    112     11
ATOM   1056  CG1 ILE A 136      -7.044  19.894 -24.046  1.00 33.34           C  
ANISOU 1056  CG1 ILE A 136     4177   4220   4268    -10    105      2
ATOM   1057  CG2 ILE A 136      -5.605  17.801 -23.939  1.00 22.50           C  
ANISOU 1057  CG2 ILE A 136     2824   2818   2908    -18    111     15
ATOM   1058  CD1 ILE A 136      -6.469  20.444 -25.362  1.00 30.22           C  
ANISOU 1058  CD1 ILE A 136     3795   3809   3880    -16     97     -9
ATOM   1059  N   LYS A 137      -6.457  20.937 -20.445  1.00 21.08           N  
ANISOU 1059  N   LYS A 137     2603   2720   2686     28    113      5
ATOM   1060  CA  LYS A 137      -7.078  22.107 -19.830  1.00 24.48           C  
ANISOU 1060  CA  LYS A 137     3020   3178   3105     48    106    -12
ATOM   1061  C   LYS A 137      -7.010  23.272 -20.823  1.00 22.86           C  
ANISOU 1061  C   LYS A 137     2824   2953   2910     54     87    -30
ATOM   1062  O   LYS A 137      -6.215  24.196 -20.653  1.00 28.03           O  
ANISOU 1062  O   LYS A 137     3488   3596   3566     66     73    -40
ATOM   1063  CB  LYS A 137      -6.417  22.390 -18.463  1.00 33.72           C  
ANISOU 1063  CB  LYS A 137     4186   4365   4262     65    108    -14
ATOM   1064  CG  LYS A 137      -6.706  21.264 -17.452  1.00 43.24           C  
ANISOU 1064  CG  LYS A 137     5383   5588   5457     52    123     10
ATOM   1065  CD  LYS A 137      -6.380  21.611 -15.992  1.00 57.66           C  
ANISOU 1065  CD  LYS A 137     7193   7455   7261     68    127      7
ATOM   1066  CE  LYS A 137      -4.883  21.671 -15.670  1.00 61.62           C  
ANISOU 1066  CE  LYS A 137     7709   7942   7762     84    121      0
ATOM   1067  NZ  LYS A 137      -4.661  21.740 -14.215  1.00 57.87           N1+
ANISOU 1067  NZ  LYS A 137     7228   7490   7272     80    131     19
ATOM   1068  N   GLY A 138      -7.836  23.159 -21.875  1.00 25.21           N  
ANISOU 1068  N   GLY A 138     3119   3245   3215     43     84    -31
ATOM   1069  CA  GLY A 138      -7.910  24.109 -22.977  1.00 28.90           C  
ANISOU 1069  CA  GLY A 138     3595   3693   3693     42     64    -43
ATOM   1070  C   GLY A 138      -8.925  25.218 -22.682  1.00 29.17           C  
ANISOU 1070  C   GLY A 138     3616   3741   3726     62     46    -63
ATOM   1071  O   GLY A 138      -9.465  25.334 -21.579  1.00 24.79           O  
ANISOU 1071  O   GLY A 138     3043   3216   3159     81     50    -73
ATOM   1072  N   SER A 139      -9.172  26.030 -23.716  1.00 25.49           N  
ANISOU 1072  N   SER A 139     3158   3256   3272     58     23    -71
ATOM   1073  CA  SER A 139     -10.149  27.108 -23.745  1.00 20.66           C  
ANISOU 1073  CA  SER A 139     2535   2651   2665     76      0    -92
ATOM   1074  C   SER A 139     -10.957  26.918 -25.034  1.00 26.70           C  
ANISOU 1074  C   SER A 139     3301   3405   3440     56     -4    -87
ATOM   1075  O   SER A 139     -10.489  27.280 -26.115  1.00 21.83           O  
ANISOU 1075  O   SER A 139     2700   2761   2832     38    -18    -79
ATOM   1076  CB  SER A 139      -9.408  28.458 -23.662  1.00 22.88           C  
ANISOU 1076  CB  SER A 139     2827   2912   2952     94    -36   -107
ATOM   1077  OG  SER A 139     -10.306  29.549 -23.663  1.00 24.15           O  
ANISOU 1077  OG  SER A 139     2978   3074   3122    112    -66   -130
ATOM   1078  N   PHE A 140     -12.129  26.289 -24.886  1.00 22.32           N  
ANISOU 1078  N   PHE A 140     2726   2872   2881     55      9    -88
ATOM   1079  CA  PHE A 140     -12.976  25.835 -25.982  1.00 16.63           C  
ANISOU 1079  CA  PHE A 140     2006   2144   2170     34      9    -80
ATOM   1080  C   PHE A 140     -14.448  26.116 -25.647  1.00 19.94           C  
ANISOU 1080  C   PHE A 140     2400   2590   2588     48      4    -94
ATOM   1081  O   PHE A 140     -14.896  25.771 -24.553  1.00 24.17           O  
ANISOU 1081  O   PHE A 140     2913   3163   3108     60     20    -96
ATOM   1082  CB  PHE A 140     -12.740  24.322 -26.184  1.00 16.09           C  
ANISOU 1082  CB  PHE A 140     1941   2074   2098      7     37    -57
ATOM   1083  CG  PHE A 140     -11.430  23.879 -26.822  1.00 20.51           C  
ANISOU 1083  CG  PHE A 140     2524   2610   2660     -8     42    -46
ATOM   1084  CD1 PHE A 140     -10.995  24.409 -28.056  1.00 30.45           C  
ANISOU 1084  CD1 PHE A 140     3798   3846   3925    -23     29    -46
ATOM   1085  CD2 PHE A 140     -10.717  22.800 -26.261  1.00 32.52           C  
ANISOU 1085  CD2 PHE A 140     4048   4134   4174     -9     62    -35
ATOM   1086  CE1 PHE A 140      -9.898  23.853 -28.703  1.00 22.99           C  
ANISOU 1086  CE1 PHE A 140     2868   2889   2978    -35     36    -38
ATOM   1087  CE2 PHE A 140      -9.617  22.265 -26.912  1.00 27.10           C  
ANISOU 1087  CE2 PHE A 140     3379   3428   3490    -20     67    -28
ATOM   1088  CZ  PHE A 140      -9.220  22.778 -28.138  1.00 22.03           C  
ANISOU 1088  CZ  PHE A 140     2749   2770   2852    -31     56    -32
ATOM   1089  N   LEU A 141     -15.170  26.705 -26.613  1.00 17.26           N  
ANISOU 1089  N   LEU A 141     2061   2236   2261     43    -17   -101
ATOM   1090  CA  LEU A 141     -16.610  26.970 -26.564  1.00 21.63           C  
ANISOU 1090  CA  LEU A 141     2589   2814   2814     56    -24   -115
ATOM   1091  C   LEU A 141     -17.340  25.999 -27.507  1.00 21.49           C  
ANISOU 1091  C   LEU A 141     2570   2794   2802     25    -12    -95
ATOM   1092  O   LEU A 141     -16.703  25.163 -28.149  1.00 25.23           O  
ANISOU 1092  O   LEU A 141     3064   3244   3279     -2     -2    -76
ATOM   1093  CB  LEU A 141     -16.882  28.435 -26.992  1.00 21.56           C  
ANISOU 1093  CB  LEU A 141     2581   2789   2821     78    -66   -140
ATOM   1094  CG  LEU A 141     -16.126  29.513 -26.188  1.00 22.67           C  
ANISOU 1094  CG  LEU A 141     2729   2923   2962    109    -89   -161
ATOM   1095  CD1 LEU A 141     -16.329  30.900 -26.817  1.00 23.34           C  
ANISOU 1095  CD1 LEU A 141     2823   2976   3068    121   -139   -179
ATOM   1096  CD2 LEU A 141     -16.482  29.514 -24.688  1.00 25.13           C  
ANISOU 1096  CD2 LEU A 141     3012   3282   3256    144    -78   -184
ATOM   1097  N   ASN A 142     -18.673  26.130 -27.598  1.00 18.13           N  
ANISOU 1097  N   ASN A 142     2119   2396   2375     31    -13   -102
ATOM   1098  CA  ASN A 142     -19.496  25.357 -28.531  1.00 22.90           C  
ANISOU 1098  CA  ASN A 142     2722   2995   2985      1     -6    -84
ATOM   1099  C   ASN A 142     -19.107  25.640 -29.997  1.00 13.00           C  
ANISOU 1099  C   ASN A 142     1497   1696   1748    -19    -25    -80
ATOM   1100  O   ASN A 142     -19.006  26.803 -30.390  1.00 25.67           O  
ANISOU 1100  O   ASN A 142     3110   3280   3362     -7    -54    -95
ATOM   1101  CB  ASN A 142     -20.990  25.653 -28.277  1.00 24.05           C  
ANISOU 1101  CB  ASN A 142     2836   3174   3130     13    -13    -96
ATOM   1102  CG  ASN A 142     -21.545  24.966 -27.023  1.00 46.25           C  
ANISOU 1102  CG  ASN A 142     5612   6043   5918     24      9    -94
ATOM   1103  OD1 ASN A 142     -21.570  23.738 -26.936  1.00 46.79           O  
ANISOU 1103  OD1 ASN A 142     5674   6128   5976     -2     32    -66
ATOM   1104  ND2 ASN A 142     -22.024  25.751 -26.057  1.00 50.76           N  
ANISOU 1104  ND2 ASN A 142     6159   6647   6479     63     -1   -124
ATOM   1105  N   GLY A 143     -18.886  24.561 -30.763  1.00 18.39           N  
ANISOU 1105  N   GLY A 143     2193   2362   2431    -50    -11    -59
ATOM   1106  CA  GLY A 143     -18.481  24.627 -32.170  1.00 24.68           C  
ANISOU 1106  CA  GLY A 143     3014   3127   3238    -71    -25    -55
ATOM   1107  C   GLY A 143     -16.958  24.622 -32.354  1.00 23.10           C  
ANISOU 1107  C   GLY A 143     2836   2907   3033    -77    -22    -51
ATOM   1108  O   GLY A 143     -16.503  24.698 -33.495  1.00 23.33           O  
ANISOU 1108  O   GLY A 143     2882   2917   3065    -96    -34    -46
ATOM   1109  N   SER A 144     -16.169  24.516 -31.268  1.00 18.71           N  
ANISOU 1109  N   SER A 144     2280   2361   2469    -62     -9    -52
ATOM   1110  CA  SER A 144     -14.710  24.390 -31.314  1.00 20.23           C  
ANISOU 1110  CA  SER A 144     2491   2540   2657    -66     -4    -47
ATOM   1111  C   SER A 144     -14.203  23.042 -31.854  1.00 12.41           C  
ANISOU 1111  C   SER A 144     1511   1542   1663    -87     16    -36
ATOM   1112  O   SER A 144     -13.028  22.949 -32.192  1.00 21.01           O  
ANISOU 1112  O   SER A 144     2614   2620   2747    -94     17    -34
ATOM   1113  CB  SER A 144     -14.116  24.662 -29.925  1.00 20.17           C  
ANISOU 1113  CB  SER A 144     2479   2544   2642    -42      2    -53
ATOM   1114  OG  SER A 144     -14.497  23.662 -29.008  1.00 23.18           O  
ANISOU 1114  OG  SER A 144     2845   2947   3016    -38     25    -47
ATOM   1115  N   CYS A 145     -15.081  22.030 -31.904  1.00 14.82           N  
ANISOU 1115  N   CYS A 145     1808   1854   1970    -95     28    -28
ATOM   1116  CA  CYS A 145     -14.808  20.656 -32.322  1.00 18.35           C  
ANISOU 1116  CA  CYS A 145     2266   2289   2417   -112     40    -19
ATOM   1117  C   CYS A 145     -14.148  20.608 -33.710  1.00 14.24           C  
ANISOU 1117  C   CYS A 145     1762   1752   1895   -126     32    -25
ATOM   1118  O   CYS A 145     -14.607  21.290 -34.624  1.00 19.82           O  
ANISOU 1118  O   CYS A 145     2470   2456   2604   -135     17    -28
ATOM   1119  CB  CYS A 145     -16.101  19.829 -32.307  1.00 17.11           C  
ANISOU 1119  CB  CYS A 145     2098   2138   2265   -126     41     -8
ATOM   1120  SG  CYS A 145     -16.813  19.881 -30.643  1.00 23.42           S  
ANISOU 1120  SG  CYS A 145     2867   2973   3059   -114     49      0
ATOM   1121  N   GLY A 146     -13.059  19.839 -33.814  1.00 16.04           N  
ANISOU 1121  N   GLY A 146     2003   1973   2119   -127     41    -27
ATOM   1122  CA  GLY A 146     -12.234  19.743 -35.013  1.00 22.91           C  
ANISOU 1122  CA  GLY A 146     2885   2840   2982   -137     37    -35
ATOM   1123  C   GLY A 146     -11.036  20.704 -34.989  1.00 19.06           C  
ANISOU 1123  C   GLY A 146     2399   2360   2484   -131     34    -38
ATOM   1124  O   GLY A 146     -10.205  20.615 -35.892  1.00 16.14           O  
ANISOU 1124  O   GLY A 146     2035   1996   2103   -138     34    -44
ATOM   1125  N   SER A 147     -10.918  21.594 -33.981  1.00 20.39           N  
ANISOU 1125  N   SER A 147     2562   2532   2654   -118     29    -35
ATOM   1126  CA  SER A 147      -9.717  22.399 -33.724  1.00 22.90           C  
ANISOU 1126  CA  SER A 147     2883   2856   2963   -111     26    -35
ATOM   1127  C   SER A 147      -8.561  21.479 -33.322  1.00 12.98           C  
ANISOU 1127  C   SER A 147     1630   1601   1700   -104     44    -38
ATOM   1128  O   SER A 147      -8.761  20.624 -32.457  1.00 17.81           O  
ANISOU 1128  O   SER A 147     2242   2206   2318    -97     56    -38
ATOM   1129  CB  SER A 147      -9.969  23.402 -32.584  1.00 21.90           C  
ANISOU 1129  CB  SER A 147     2750   2729   2841    -93     18    -34
ATOM   1130  OG  SER A 147     -10.804  24.447 -33.028  1.00 19.41           O  
ANISOU 1130  OG  SER A 147     2431   2410   2533    -97     -6    -35
ATOM   1131  N   VAL A 148      -7.395  21.653 -33.959  1.00 10.07           N  
ANISOU 1131  N   VAL A 148     1265   1243   1319   -107     43    -39
ATOM   1132  CA  VAL A 148      -6.275  20.734 -33.799  1.00 17.01           C  
ANISOU 1132  CA  VAL A 148     2145   2126   2192    -98     58    -47
ATOM   1133  C   VAL A 148      -5.154  21.310 -32.925  1.00 12.55           C  
ANISOU 1133  C   VAL A 148     1579   1568   1621    -87     59    -42
ATOM   1134  O   VAL A 148      -4.908  22.519 -32.917  1.00 20.27           O  
ANISOU 1134  O   VAL A 148     2556   2551   2596    -91     45    -33
ATOM   1135  CB  VAL A 148      -5.686  20.270 -35.161  1.00 11.60           C  
ANISOU 1135  CB  VAL A 148     1460   1456   1492   -110     58    -58
ATOM   1136  CG1 VAL A 148      -6.741  19.503 -35.977  1.00 20.67           C  
ANISOU 1136  CG1 VAL A 148     2612   2595   2647   -119     57    -66
ATOM   1137  CG2 VAL A 148      -5.015  21.365 -36.011  1.00 15.37           C  
ANISOU 1137  CG2 VAL A 148     1932   1956   1952   -128     45    -50
ATOM   1138  N   GLY A 149      -4.496  20.379 -32.222  1.00 18.49           N  
ANISOU 1138  N   GLY A 149     2333   2319   2374    -73     73    -47
ATOM   1139  CA  GLY A 149      -3.271  20.591 -31.479  1.00 16.13           C  
ANISOU 1139  CA  GLY A 149     2032   2027   2068    -62     76    -44
ATOM   1140  C   GLY A 149      -2.104  20.083 -32.330  1.00 22.11           C  
ANISOU 1140  C   GLY A 149     2786   2803   2812    -62     81    -56
ATOM   1141  O   GLY A 149      -2.240  19.103 -33.066  1.00 17.41           O  
ANISOU 1141  O   GLY A 149     2192   2207   2217    -60     86    -71
ATOM   1142  N   PHE A 150      -0.950  20.753 -32.210  1.00 15.33           N  
ANISOU 1142  N   PHE A 150     1922   1963   1940    -63     79    -50
ATOM   1143  CA  PHE A 150       0.219  20.519 -33.049  1.00 17.47           C  
ANISOU 1143  CA  PHE A 150     2182   2263   2191    -65     83    -60
ATOM   1144  C   PHE A 150       1.498  21.027 -32.375  1.00 18.69           C  
ANISOU 1144  C   PHE A 150     2331   2432   2338    -58     84    -51
ATOM   1145  O   PHE A 150       1.466  21.982 -31.599  1.00 20.47           O  
ANISOU 1145  O   PHE A 150     2561   2647   2569    -59     76    -35
ATOM   1146  CB  PHE A 150       0.013  21.192 -34.435  1.00 19.01           C  
ANISOU 1146  CB  PHE A 150     2369   2486   2366    -91     73    -56
ATOM   1147  CG  PHE A 150      -0.057  22.716 -34.433  1.00 21.44           C  
ANISOU 1147  CG  PHE A 150     2678   2795   2672   -111     53    -32
ATOM   1148  CD1 PHE A 150      -1.256  23.369 -34.072  1.00 21.73           C  
ANISOU 1148  CD1 PHE A 150     2724   2805   2726   -115     40    -24
ATOM   1149  CD2 PHE A 150       1.104  23.493 -34.636  1.00 23.04           C  
ANISOU 1149  CD2 PHE A 150     2871   3027   2856   -125     42    -16
ATOM   1150  CE1 PHE A 150      -1.293  24.753 -33.963  1.00 21.32           C  
ANISOU 1150  CE1 PHE A 150     2675   2749   2676   -129     15     -5
ATOM   1151  CE2 PHE A 150       1.045  24.877 -34.529  1.00 17.92           C  
ANISOU 1151  CE2 PHE A 150     2225   2374   2209   -146     16      8
ATOM   1152  CZ  PHE A 150      -0.148  25.504 -34.195  1.00 16.52           C  
ANISOU 1152  CZ  PHE A 150     2061   2165   2052   -146      0     12
ATOM   1153  N   ASN A 151       2.616  20.410 -32.771  1.00 23.18           N  
ANISOU 1153  N   ASN A 151     2888   3027   2891    -51     92    -65
ATOM   1154  CA  ASN A 151       3.968  20.936 -32.600  1.00 24.68           C  
ANISOU 1154  CA  ASN A 151     3066   3246   3064    -52     92    -56
ATOM   1155  C   ASN A 151       4.526  21.211 -34.000  1.00 32.07           C  
ANISOU 1155  C   ASN A 151     3983   4233   3970    -72     89    -59
ATOM   1156  O   ASN A 151       4.115  20.553 -34.957  1.00 21.92           O  
ANISOU 1156  O   ASN A 151     2694   2960   2676    -75     93    -76
ATOM   1157  CB  ASN A 151       4.867  19.917 -31.863  1.00 16.52           C  
ANISOU 1157  CB  ASN A 151     2031   2209   2038    -24    104    -71
ATOM   1158  CG  ASN A 151       4.430  19.660 -30.416  1.00 26.81           C  
ANISOU 1158  CG  ASN A 151     3349   3472   3364    -11    104    -60
ATOM   1159  OD1 ASN A 151       3.390  19.055 -30.173  1.00 29.13           O  
ANISOU 1159  OD1 ASN A 151     3644   3766   3658    -13    100    -43
ATOM   1160  ND2 ASN A 151       5.226  20.093 -29.442  1.00 22.47           N  
ANISOU 1160  ND2 ASN A 151     2810   2891   2834      0    108    -69
ATOM   1161  N   ILE A 152       5.469  22.158 -34.093  1.00 21.94           N  
ANISOU 1161  N   ILE A 152     2687   2981   2667    -88     82    -40
ATOM   1162  CA  ILE A 152       6.217  22.398 -35.324  1.00 26.17           C  
ANISOU 1162  CA  ILE A 152     3198   3578   3167   -108     80    -38
ATOM   1163  C   ILE A 152       7.685  22.104 -35.029  1.00 35.85           C  
ANISOU 1163  C   ILE A 152     4404   4840   4377    -93     91    -46
ATOM   1164  O   ILE A 152       8.271  22.752 -34.164  1.00 38.95           O  
ANISOU 1164  O   ILE A 152     4801   5220   4779    -89     87    -29
ATOM   1165  CB  ILE A 152       6.087  23.852 -35.861  1.00 26.41           C  
ANISOU 1165  CB  ILE A 152     3226   3623   3185   -150     55     -1
ATOM   1166  CG1 ILE A 152       4.595  24.189 -36.073  1.00 23.53           C  
ANISOU 1166  CG1 ILE A 152     2882   3214   2843   -159     41      5
ATOM   1167  CG2 ILE A 152       6.894  24.056 -37.169  1.00 33.89           C  
ANISOU 1167  CG2 ILE A 152     4144   4641   4090   -177     54      2
ATOM   1168  CD1 ILE A 152       4.315  25.546 -36.725  1.00 39.07           C  
ANISOU 1168  CD1 ILE A 152     4848   5198   4799   -201     12     35
ATOM   1169  N   ASP A 153       8.240  21.150 -35.785  1.00 36.16           N  
ANISOU 1169  N   ASP A 153     4421   4924   4392    -82    104    -74
ATOM   1170  CA  ASP A 153       9.659  20.838 -35.813  1.00 45.70           C  
ANISOU 1170  CA  ASP A 153     5604   6183   5579    -68    114    -87
ATOM   1171  C   ASP A 153      10.163  21.179 -37.215  1.00 57.91           C  
ANISOU 1171  C   ASP A 153     7117   7807   7078    -97    112    -82
ATOM   1172  O   ASP A 153       9.899  20.441 -38.166  1.00 48.96           O  
ANISOU 1172  O   ASP A 153     5972   6704   5928    -89    120   -113
ATOM   1173  CB  ASP A 153       9.992  19.381 -35.416  1.00 73.84           C  
ANISOU 1173  CB  ASP A 153     9168   9730   9157    -21    128   -132
ATOM   1174  CG  ASP A 153       9.412  18.963 -34.063  1.00 94.44           C  
ANISOU 1174  CG  ASP A 153    11807  12267  11809      1    127   -128
ATOM   1175  OD1 ASP A 153      10.042  19.319 -33.043  1.00 99.30           O  
ANISOU 1175  OD1 ASP A 153    12422  12878  12430      6    127   -113
ATOM   1176  OD2 ASP A 153       8.361  18.286 -34.072  1.00 88.25           O1-
ANISOU 1176  OD2 ASP A 153    11045  11434  11051     11    126   -139
ATOM   1177  N   TYR A 154      10.926  22.281 -37.290  1.00 65.83           N  
ANISOU 1177  N   TYR A 154     8106   8846   8059   -132     99    -42
ATOM   1178  CA  TYR A 154      11.702  22.737 -38.447  1.00 60.79           C  
ANISOU 1178  CA  TYR A 154     7429   8299   7371   -163     97    -32
ATOM   1179  C   TYR A 154      10.742  23.318 -39.512  1.00 49.56           C  
ANISOU 1179  C   TYR A 154     6009   6885   5936   -197     85    -20
ATOM   1180  O   TYR A 154      10.289  24.449 -39.334  1.00 47.59           O  
ANISOU 1180  O   TYR A 154     5775   6610   5696   -234     60     22
ATOM   1181  CB  TYR A 154      12.718  21.647 -38.934  1.00 78.99           C  
ANISOU 1181  CB  TYR A 154     9700  10661   9649   -126    120    -79
ATOM   1182  CG  TYR A 154      13.195  20.646 -37.873  1.00116.72           C  
ANISOU 1182  CG  TYR A 154    14494  15392  14462    -73    133   -113
ATOM   1183  CD1 TYR A 154      13.638  21.078 -36.601  1.00125.93           C  
ANISOU 1183  CD1 TYR A 154    15683  16501  15662    -68    126    -89
ATOM   1184  CD2 TYR A 154      13.074  19.261 -38.122  1.00129.31           C  
ANISOU 1184  CD2 TYR A 154    16080  16995  16058    -28    146   -169
ATOM   1185  CE1 TYR A 154      13.878  20.142 -35.573  1.00126.56           C  
ANISOU 1185  CE1 TYR A 154    15777  16536  15772    -23    135   -116
ATOM   1186  CE2 TYR A 154      13.332  18.324 -37.101  1.00132.58           C  
ANISOU 1186  CE2 TYR A 154    16509  17360  16506     17    151   -196
ATOM   1187  CZ  TYR A 154      13.710  18.765 -35.819  1.00128.01           C  
ANISOU 1187  CZ  TYR A 154    15952  16728  15958     18    146   -167
ATOM   1188  OH  TYR A 154      13.891  17.858 -34.813  1.00121.55           O  
ANISOU 1188  OH  TYR A 154    15148  15864  15172     58    148   -190
ATOM   1189  N   ASP A 155      10.411  22.540 -40.556  1.00 44.57           N  
ANISOU 1189  N   ASP A 155     5364   6285   5284   -185     99    -57
ATOM   1190  CA  ASP A 155       9.387  22.847 -41.564  1.00 65.15           C  
ANISOU 1190  CA  ASP A 155     7977   8892   7883   -215     88    -48
ATOM   1191  C   ASP A 155       8.140  21.946 -41.410  1.00 50.27           C  
ANISOU 1191  C   ASP A 155     6123   6942   6034   -185     95    -82
ATOM   1192  O   ASP A 155       7.107  22.262 -42.001  1.00 38.48           O  
ANISOU 1192  O   ASP A 155     4640   5438   4541   -207     85    -75
ATOM   1193  CB  ASP A 155       9.918  22.741 -43.022  1.00 58.66           C  
ANISOU 1193  CB  ASP A 155     7114   8171   7003   -238     92    -55
ATOM   1194  CG  ASP A 155      10.600  21.420 -43.428  1.00 57.34           C  
ANISOU 1194  CG  ASP A 155     6923   8047   6817   -190    118   -116
ATOM   1195  OD1 ASP A 155      10.946  20.612 -42.537  1.00 51.37           O  
ANISOU 1195  OD1 ASP A 155     6178   7250   6089   -144    129   -146
ATOM   1196  OD2 ASP A 155      10.786  21.247 -44.651  1.00 63.60           O1-
ANISOU 1196  OD2 ASP A 155     7685   8916   7565   -199    124   -136
ATOM   1197  N   CYS A 156       8.260  20.836 -40.659  1.00 30.29           N  
ANISOU 1197  N   CYS A 156     3608   4367   3535   -138    108   -114
ATOM   1198  CA  CYS A 156       7.233  19.810 -40.498  1.00 36.37           C  
ANISOU 1198  CA  CYS A 156     4402   5083   4335   -108    114   -148
ATOM   1199  C   CYS A 156       6.280  20.168 -39.345  1.00 34.20           C  
ANISOU 1199  C   CYS A 156     4163   4723   4107   -104    106   -129
ATOM   1200  O   CYS A 156       6.751  20.537 -38.271  1.00 20.92           O  
ANISOU 1200  O   CYS A 156     2489   3015   2444    -91    108   -118
ATOM   1201  CB  CYS A 156       7.884  18.422 -40.303  1.00 21.27           C  
ANISOU 1201  CB  CYS A 156     2478   3179   2423    -59    127   -199
ATOM   1202  SG  CYS A 156       6.674  17.070 -40.181  1.00 32.04           S  
ANISOU 1202  SG  CYS A 156     3873   4476   3826    -25    126   -238
ATOM   1203  N   VAL A 157       4.967  20.017 -39.579  1.00 28.53           N  
ANISOU 1203  N   VAL A 157     3466   3968   3408   -114     99   -126
ATOM   1204  CA  VAL A 157       3.925  20.189 -38.569  1.00 21.25           C  
ANISOU 1204  CA  VAL A 157     2574   2973   2528   -108     94   -112
ATOM   1205  C   VAL A 157       3.447  18.799 -38.112  1.00 23.96           C  
ANISOU 1205  C   VAL A 157     2931   3277   2897    -72    103   -146
ATOM   1206  O   VAL A 157       2.716  18.125 -38.839  1.00 24.75           O  
ANISOU 1206  O   VAL A 157     3031   3376   2994    -66    103   -170
ATOM   1207  CB  VAL A 157       2.699  20.974 -39.119  1.00 26.40           C  
ANISOU 1207  CB  VAL A 157     3238   3608   3187   -139     79    -91
ATOM   1208  CG1 VAL A 157       1.595  21.177 -38.060  1.00 21.37           C  
ANISOU 1208  CG1 VAL A 157     2627   2904   2590   -130     73    -78
ATOM   1209  CG2 VAL A 157       3.109  22.339 -39.693  1.00 25.01           C  
ANISOU 1209  CG2 VAL A 157     3049   3468   2986   -178     62    -57
ATOM   1210  N   SER A 158       3.852  18.402 -36.899  1.00 17.71           N  
ANISOU 1210  N   SER A 158     2150   2449   2130    -50    106   -143
ATOM   1211  CA  SER A 158       3.343  17.208 -36.235  1.00 21.93           C  
ANISOU 1211  CA  SER A 158     2702   2938   2694    -22    108   -165
ATOM   1212  C   SER A 158       1.990  17.518 -35.581  1.00 19.53           C  
ANISOU 1212  C   SER A 158     2419   2584   2418    -33    102   -142
ATOM   1213  O   SER A 158       1.970  18.058 -34.476  1.00 24.80           O  
ANISOU 1213  O   SER A 158     3093   3232   3097    -36    102   -118
ATOM   1214  CB  SER A 158       4.374  16.693 -35.210  1.00 26.24           C  
ANISOU 1214  CB  SER A 158     3246   3476   3250      6    113   -172
ATOM   1215  OG  SER A 158       5.272  15.806 -35.843  1.00 33.01           O  
ANISOU 1215  OG  SER A 158     4079   4379   4082     22    117   -201
ATOM   1216  N   PHE A 159       0.890  17.169 -36.267  1.00 19.14           N  
ANISOU 1216  N   PHE A 159     2378   2517   2377    -38     97   -151
ATOM   1217  CA  PHE A 159      -0.457  17.182 -35.693  1.00 16.92           C  
ANISOU 1217  CA  PHE A 159     2114   2195   2121    -47     92   -133
ATOM   1218  C   PHE A 159      -0.587  16.030 -34.689  1.00 22.28           C  
ANISOU 1218  C   PHE A 159     2804   2834   2826    -26     92   -138
ATOM   1219  O   PHE A 159      -0.159  14.916 -34.996  1.00 22.27           O  
ANISOU 1219  O   PHE A 159     2805   2826   2830     -8     89   -162
ATOM   1220  CB  PHE A 159      -1.518  17.036 -36.797  1.00 19.82           C  
ANISOU 1220  CB  PHE A 159     2484   2560   2486    -63     86   -139
ATOM   1221  CG  PHE A 159      -1.569  18.170 -37.800  1.00 22.20           C  
ANISOU 1221  CG  PHE A 159     2775   2896   2763    -89     81   -128
ATOM   1222  CD1 PHE A 159      -2.132  19.408 -37.431  1.00 18.00           C  
ANISOU 1222  CD1 PHE A 159     2246   2355   2236   -109     73   -100
ATOM   1223  CD2 PHE A 159      -0.946  18.044 -39.060  1.00 18.93           C  
ANISOU 1223  CD2 PHE A 159     2347   2526   2320    -95     82   -146
ATOM   1224  CE1 PHE A 159      -2.126  20.466 -38.330  1.00 23.34           C  
ANISOU 1224  CE1 PHE A 159     2915   3060   2894   -136     62    -86
ATOM   1225  CE2 PHE A 159      -0.958  19.115 -39.947  1.00 16.63           C  
ANISOU 1225  CE2 PHE A 159     2045   2270   2005   -125     76   -130
ATOM   1226  CZ  PHE A 159      -1.551  20.318 -39.586  1.00 25.67           C  
ANISOU 1226  CZ  PHE A 159     3196   3398   3159   -147     63    -98
ATOM   1227  N   CYS A 160      -1.155  16.325 -33.513  1.00 24.31           N  
ANISOU 1227  N   CYS A 160     3068   3069   3098    -28     93   -114
ATOM   1228  CA  CYS A 160      -1.213  15.371 -32.408  1.00 21.10           C  
ANISOU 1228  CA  CYS A 160     2671   2630   2714    -14     92   -111
ATOM   1229  C   CYS A 160      -2.579  15.266 -31.747  1.00 20.80           C  
ANISOU 1229  C   CYS A 160     2641   2567   2693    -26     88    -92
ATOM   1230  O   CYS A 160      -2.856  14.226 -31.158  1.00 23.36           O  
ANISOU 1230  O   CYS A 160     2973   2867   3036    -20     82    -87
ATOM   1231  CB  CYS A 160      -0.101  15.614 -31.378  1.00 26.97           C  
ANISOU 1231  CB  CYS A 160     3412   3378   3457     -1     98   -102
ATOM   1232  SG  CYS A 160      -0.280  17.203 -30.510  1.00 23.69           S  
ANISOU 1232  SG  CYS A 160     2993   2975   3034    -12    102    -76
ATOM   1233  N   TYR A 161      -3.399  16.313 -31.844  1.00 18.20           N  
ANISOU 1233  N   TYR A 161     2310   2246   2360    -41     88    -79
ATOM   1234  CA  TYR A 161      -4.699  16.351 -31.203  1.00 21.68           C  
ANISOU 1234  CA  TYR A 161     2752   2673   2814    -50     87    -61
ATOM   1235  C   TYR A 161      -5.712  16.913 -32.197  1.00 17.94           C  
ANISOU 1235  C   TYR A 161     2276   2205   2336    -66     82    -60
ATOM   1236  O   TYR A 161      -5.371  17.758 -33.021  1.00 16.60           O  
ANISOU 1236  O   TYR A 161     2102   2053   2154    -72     80    -62
ATOM   1237  CB  TYR A 161      -4.574  17.156 -29.893  1.00 19.18           C  
ANISOU 1237  CB  TYR A 161     2430   2362   2494    -44     92    -45
ATOM   1238  CG  TYR A 161      -5.839  17.332 -29.073  1.00 17.53           C  
ANISOU 1238  CG  TYR A 161     2216   2152   2292    -49     92    -29
ATOM   1239  CD1 TYR A 161      -6.229  16.335 -28.154  1.00 20.60           C  
ANISOU 1239  CD1 TYR A 161     2605   2532   2691    -50     93    -15
ATOM   1240  CD2 TYR A 161      -6.608  18.509 -29.200  1.00 17.78           C  
ANISOU 1240  CD2 TYR A 161     2241   2195   2318    -54     89    -26
ATOM   1241  CE1 TYR A 161      -7.371  16.521 -27.353  1.00 20.07           C  
ANISOU 1241  CE1 TYR A 161     2527   2475   2623    -57     94      0
ATOM   1242  CE2 TYR A 161      -7.756  18.688 -28.406  1.00 14.78           C  
ANISOU 1242  CE2 TYR A 161     1852   1822   1941    -55     89    -16
ATOM   1243  CZ  TYR A 161      -8.137  17.697 -27.479  1.00 15.02           C  
ANISOU 1243  CZ  TYR A 161     1878   1851   1976    -57     94     -3
ATOM   1244  OH  TYR A 161      -9.241  17.877 -26.698  1.00 15.24           O  
ANISOU 1244  OH  TYR A 161     1892   1896   2002    -60     96      8
ATOM   1245  N   MET A 162      -6.945  16.430 -32.070  1.00 17.49           N  
ANISOU 1245  N   MET A 162     2220   2134   2291    -75     78    -52
ATOM   1246  CA  MET A 162      -8.145  17.014 -32.632  1.00 20.07           C  
ANISOU 1246  CA  MET A 162     2543   2465   2618    -90     72    -47
ATOM   1247  C   MET A 162      -9.144  17.045 -31.480  1.00 27.35           C  
ANISOU 1247  C   MET A 162     3458   3387   3548    -92     74    -29
ATOM   1248  O   MET A 162      -9.296  16.036 -30.792  1.00 14.99           O  
ANISOU 1248  O   MET A 162     1892   1811   1991    -94     74    -19
ATOM   1249  CB  MET A 162      -8.629  16.185 -33.838  1.00 17.26           C  
ANISOU 1249  CB  MET A 162     2192   2099   2265   -102     64    -58
ATOM   1250  CG  MET A 162      -9.979  16.653 -34.402  1.00 18.23           C  
ANISOU 1250  CG  MET A 162     2311   2225   2391   -118     58    -50
ATOM   1251  SD  MET A 162     -10.408  15.949 -36.014  1.00 27.07           S  
ANISOU 1251  SD  MET A 162     3439   3335   3511   -133     47    -64
ATOM   1252  CE  MET A 162      -9.468  17.059 -37.097  1.00 30.70           C  
ANISOU 1252  CE  MET A 162     3896   3821   3948   -136     47    -78
ATOM   1253  N   HIS A 163      -9.787  18.202 -31.277  1.00 21.66           N  
ANISOU 1253  N   HIS A 163     2727   2679   2823    -92     72    -26
ATOM   1254  CA  HIS A 163     -10.786  18.390 -30.236  1.00 25.14           C  
ANISOU 1254  CA  HIS A 163     3155   3131   3266    -88     75    -14
ATOM   1255  C   HIS A 163     -12.111  17.727 -30.628  1.00 11.66           C  
ANISOU 1255  C   HIS A 163     1443   1422   1567   -104     71     -5
ATOM   1256  O   HIS A 163     -12.559  17.906 -31.761  1.00 16.62           O  
ANISOU 1256  O   HIS A 163     2073   2045   2197   -115     63    -10
ATOM   1257  CB  HIS A 163     -10.969  19.894 -29.977  1.00 16.61           C  
ANISOU 1257  CB  HIS A 163     2067   2066   2180    -78     69    -19
ATOM   1258  CG  HIS A 163     -11.873  20.160 -28.807  1.00 16.69           C  
ANISOU 1258  CG  HIS A 163     2059   2095   2188    -69     72    -13
ATOM   1259  ND1 HIS A 163     -11.618  19.655 -27.526  1.00 16.01           N  
ANISOU 1259  ND1 HIS A 163     1967   2020   2098    -62     83     -3
ATOM   1260  CD2 HIS A 163     -13.075  20.827 -28.796  1.00 12.53           C  
ANISOU 1260  CD2 HIS A 163     1517   1582   1661    -66     65    -16
ATOM   1261  CE1 HIS A 163     -12.665  20.033 -26.806  1.00 14.24           C  
ANISOU 1261  CE1 HIS A 163     1722   1822   1868    -57     85      0
ATOM   1262  NE2 HIS A 163     -13.554  20.732 -27.506  1.00 17.54           N  
ANISOU 1262  NE2 HIS A 163     2133   2242   2288    -56     74    -10
ATOM   1263  N   HIS A 164     -12.711  16.990 -29.681  1.00 19.03           N  
ANISOU 1263  N   HIS A 164     2368   2360   2502   -109     75     12
ATOM   1264  CA  HIS A 164     -14.003  16.339 -29.876  1.00 17.82           C  
ANISOU 1264  CA  HIS A 164     2206   2210   2354   -127     69     25
ATOM   1265  C   HIS A 164     -15.057  16.877 -28.917  1.00 17.76           C  
ANISOU 1265  C   HIS A 164     2173   2236   2338   -125     74     36
ATOM   1266  O   HIS A 164     -16.178  17.085 -29.364  1.00 18.54           O  
ANISOU 1266  O   HIS A 164     2259   2347   2438   -133     69     38
ATOM   1267  CB  HIS A 164     -13.886  14.810 -29.737  1.00 16.64           C  
ANISOU 1267  CB  HIS A 164     2067   2041   2216   -143     62     40
ATOM   1268  CG  HIS A 164     -13.326  14.139 -30.963  1.00 24.15           C  
ANISOU 1268  CG  HIS A 164     3039   2960   3177   -146     51     25
ATOM   1269  ND1 HIS A 164     -14.005  13.120 -31.634  1.00 21.79           N  
ANISOU 1269  ND1 HIS A 164     2747   2643   2890   -165     36     29
ATOM   1270  CD2 HIS A 164     -12.151  14.397 -31.634  1.00 16.48           C  
ANISOU 1270  CD2 HIS A 164     2082   1976   2204   -133     52      4
ATOM   1271  CE1 HIS A 164     -13.228  12.826 -32.667  1.00 21.10           C  
ANISOU 1271  CE1 HIS A 164     2678   2534   2807   -159     29      8
ATOM   1272  NE2 HIS A 164     -12.125  13.563 -32.731  1.00 16.09           N  
ANISOU 1272  NE2 HIS A 164     2046   1905   2163   -140     39     -8
ATOM   1273  N   MET A 165     -14.736  17.059 -27.628  1.00 16.24           N  
ANISOU 1273  N   MET A 165     1970   2066   2136   -114     83     43
ATOM   1274  CA  MET A 165     -15.770  17.339 -26.633  1.00 23.66           C  
ANISOU 1274  CA  MET A 165     2881   3047   3064   -114     87     52
ATOM   1275  C   MET A 165     -15.180  17.874 -25.329  1.00 13.37           C  
ANISOU 1275  C   MET A 165     1565   1771   1745    -94     97     51
ATOM   1276  O   MET A 165     -14.012  17.651 -25.022  1.00 22.88           O  
ANISOU 1276  O   MET A 165     2785   2960   2950    -86    100     49
ATOM   1277  CB  MET A 165     -16.611  16.058 -26.382  1.00 29.61           C  
ANISOU 1277  CB  MET A 165     3624   3809   3818   -142     84     82
ATOM   1278  CG  MET A 165     -15.835  14.924 -25.697  1.00 29.54           C  
ANISOU 1278  CG  MET A 165     3626   3786   3812   -153     83    102
ATOM   1279  SD  MET A 165     -16.672  13.326 -25.705  1.00 38.85           S  
ANISOU 1279  SD  MET A 165     4803   4959   5002   -193     66    141
ATOM   1280  CE  MET A 165     -15.487  12.459 -24.650  1.00 40.09           C  
ANISOU 1280  CE  MET A 165     4966   5108   5157   -198     63    163
ATOM   1281  N   GLU A 166     -16.064  18.513 -24.560  1.00 14.10           N  
ANISOU 1281  N   GLU A 166     1628   1909   1822    -87    101     51
ATOM   1282  CA  GLU A 166     -15.849  18.925 -23.184  1.00 22.51           C  
ANISOU 1282  CA  GLU A 166     2675   3011   2868    -67    110     47
ATOM   1283  C   GLU A 166     -16.536  17.907 -22.259  1.00 23.20           C  
ANISOU 1283  C   GLU A 166     2738   3137   2938    -89    118     78
ATOM   1284  O   GLU A 166     -17.663  17.493 -22.528  1.00 24.71           O  
ANISOU 1284  O   GLU A 166     2913   3346   3129   -111    115     96
ATOM   1285  CB  GLU A 166     -16.415  20.351 -23.038  1.00 26.20           C  
ANISOU 1285  CB  GLU A 166     3124   3505   3326    -36    106     16
ATOM   1286  CG  GLU A 166     -16.156  21.002 -21.670  1.00 31.17           C  
ANISOU 1286  CG  GLU A 166     3735   4174   3934    -10    112      4
ATOM   1287  CD  GLU A 166     -16.606  22.459 -21.651  1.00 39.82           C  
ANISOU 1287  CD  GLU A 166     4819   5284   5028     26     99    -34
ATOM   1288  OE1 GLU A 166     -17.704  22.709 -21.110  1.00 38.66           O  
ANISOU 1288  OE1 GLU A 166     4637   5185   4865     38    100    -45
ATOM   1289  OE2 GLU A 166     -15.851  23.301 -22.185  1.00 32.92           O1-
ANISOU 1289  OE2 GLU A 166     3967   4374   4166     43     85    -54
ATOM   1290  N   LEU A 167     -15.848  17.535 -21.172  1.00 23.16           N  
ANISOU 1290  N   LEU A 167     2732   3148   2922    -87    125     89
ATOM   1291  CA  LEU A 167     -16.403  16.747 -20.071  1.00 33.58           C  
ANISOU 1291  CA  LEU A 167     4024   4515   4221   -109    130    122
ATOM   1292  C   LEU A 167     -17.191  17.683 -19.128  1.00 38.94           C  
ANISOU 1292  C   LEU A 167     4662   5265   4867    -87    140    106
ATOM   1293  O   LEU A 167     -16.836  18.859 -19.047  1.00 35.92           O  
ANISOU 1293  O   LEU A 167     4280   4886   4482    -50    141     69
ATOM   1294  CB  LEU A 167     -15.245  16.070 -19.298  1.00 25.03           C  
ANISOU 1294  CB  LEU A 167     2956   3417   3138   -120    130    144
ATOM   1295  CG  LEU A 167     -14.352  15.126 -20.139  1.00 26.19           C  
ANISOU 1295  CG  LEU A 167     3142   3493   3315   -131    118    149
ATOM   1296  CD1 LEU A 167     -13.235  14.511 -19.273  1.00 38.94           C  
ANISOU 1296  CD1 LEU A 167     4769   5097   4929   -134    116    166
ATOM   1297  CD2 LEU A 167     -15.157  14.041 -20.879  1.00 29.35           C  
ANISOU 1297  CD2 LEU A 167     3548   3873   3731   -165    103    174
ATOM   1298  N   PRO A 168     -18.194  17.164 -18.380  1.00 54.25           N  
ANISOU 1298  N   PRO A 168     6566   7266   6783   -109    145    134
ATOM   1299  CA  PRO A 168     -18.885  17.919 -17.307  1.00 55.96           C  
ANISOU 1299  CA  PRO A 168     6738   7561   6963    -84    156    115
ATOM   1300  C   PRO A 168     -18.011  18.669 -16.273  1.00 51.07           C  
ANISOU 1300  C   PRO A 168     6121   6954   6329    -51    162     91
ATOM   1301  O   PRO A 168     -18.484  19.653 -15.706  1.00 57.32           O  
ANISOU 1301  O   PRO A 168     6888   7788   7102    -14    165     53
ATOM   1302  CB  PRO A 168     -19.761  16.858 -16.627  1.00 67.74           C  
ANISOU 1302  CB  PRO A 168     8194   9116   8429   -125    160    161
ATOM   1303  CG  PRO A 168     -20.077  15.868 -17.735  1.00 65.70           C  
ANISOU 1303  CG  PRO A 168     7955   8809   8199   -163    147    191
ATOM   1304  CD  PRO A 168     -18.800  15.844 -18.567  1.00 54.98           C  
ANISOU 1304  CD  PRO A 168     6651   7360   6878   -156    138    179
ATOM   1305  N   THR A 169     -16.755  18.227 -16.081  1.00 42.74           N  
ANISOU 1305  N   THR A 169     5094   5861   5284    -62    162    108
ATOM   1306  CA  THR A 169     -15.739  18.881 -15.248  1.00 39.30           C  
ANISOU 1306  CA  THR A 169     4666   5429   4838    -31    165     85
ATOM   1307  C   THR A 169     -15.192  20.220 -15.811  1.00 42.66           C  
ANISOU 1307  C   THR A 169     5112   5814   5282     10    156     38
ATOM   1308  O   THR A 169     -14.503  20.936 -15.084  1.00 35.37           O  
ANISOU 1308  O   THR A 169     4193   4897   4350     40    155     14
ATOM   1309  CB  THR A 169     -14.499  17.969 -14.994  1.00 44.53           C  
ANISOU 1309  CB  THR A 169     5358   6050   5513    -52    163    114
ATOM   1310  OG1 THR A 169     -14.784  16.597 -15.187  1.00 51.00           O  
ANISOU 1310  OG1 THR A 169     6184   6848   6347    -96    156    156
ATOM   1311  CG2 THR A 169     -13.959  18.091 -13.560  1.00 64.00           C  
ANISOU 1311  CG2 THR A 169     7803   8567   7946    -50    172    124
ATOM   1312  N   GLY A 170     -15.482  20.522 -17.090  1.00 39.05           N  
ANISOU 1312  N   GLY A 170     4671   5316   4850      9    147     27
ATOM   1313  CA  GLY A 170     -15.017  21.711 -17.811  1.00 40.61           C  
ANISOU 1313  CA  GLY A 170     4892   5471   5067     38    133     -9
ATOM   1314  C   GLY A 170     -13.666  21.482 -18.511  1.00 45.22           C  
ANISOU 1314  C   GLY A 170     5517   5990   5674     32    129     -3
ATOM   1315  O   GLY A 170     -13.173  22.398 -19.170  1.00 30.93           O  
ANISOU 1315  O   GLY A 170     3726   4149   3877     53    116    -28
ATOM   1316  N   VAL A 171     -13.076  20.280 -18.385  1.00 35.01           N  
ANISOU 1316  N   VAL A 171     4237   4678   4386      4    136     29
ATOM   1317  CA  VAL A 171     -11.851  19.867 -19.069  1.00 37.27           C  
ANISOU 1317  CA  VAL A 171     4558   4908   4694     -2    132     33
ATOM   1318  C   VAL A 171     -12.199  19.130 -20.373  1.00 26.44           C  
ANISOU 1318  C   VAL A 171     3200   3501   3344    -25    126     42
ATOM   1319  O   VAL A 171     -13.338  18.704 -20.557  1.00 21.83           O  
ANISOU 1319  O   VAL A 171     2601   2935   2759    -39    126     51
ATOM   1320  CB  VAL A 171     -10.985  18.945 -18.169  1.00 35.62           C  
ANISOU 1320  CB  VAL A 171     4357   4696   4481    -14    138     58
ATOM   1321  CG1 VAL A 171     -10.621  19.666 -16.860  1.00 38.72           C  
ANISOU 1321  CG1 VAL A 171     4734   5127   4850      8    143     48
ATOM   1322  CG2 VAL A 171     -11.576  17.546 -17.902  1.00 24.24           C  
ANISOU 1322  CG2 VAL A 171     2906   3267   3039    -49    139     94
ATOM   1323  N   HIS A 172     -11.215  19.046 -21.273  1.00 22.22           N  
ANISOU 1323  N   HIS A 172     2695   2920   2828    -27    121     38
ATOM   1324  CA  HIS A 172     -11.433  18.724 -22.680  1.00 23.01           C  
ANISOU 1324  CA  HIS A 172     2809   2988   2945    -41    114     36
ATOM   1325  C   HIS A 172     -10.819  17.378 -23.058  1.00 20.49           C  
ANISOU 1325  C   HIS A 172     2508   2636   2640    -61    112     53
ATOM   1326  O   HIS A 172      -9.782  16.996 -22.515  1.00 24.68           O  
ANISOU 1326  O   HIS A 172     3049   3157   3172    -58    114     60
ATOM   1327  CB  HIS A 172     -10.878  19.891 -23.511  1.00 21.06           C  
ANISOU 1327  CB  HIS A 172     2575   2722   2705    -25    106     12
ATOM   1328  CG  HIS A 172     -11.576  21.183 -23.167  1.00 20.59           C  
ANISOU 1328  CG  HIS A 172     2498   2688   2636     -4     99     -7
ATOM   1329  ND1 HIS A 172     -10.948  22.226 -22.478  1.00 19.06           N  
ANISOU 1329  ND1 HIS A 172     2306   2499   2436     20     93    -23
ATOM   1330  CD2 HIS A 172     -12.894  21.521 -23.381  1.00 21.15           C  
ANISOU 1330  CD2 HIS A 172     2550   2783   2704     -1     95    -14
ATOM   1331  CE1 HIS A 172     -11.905  23.126 -22.287  1.00 21.96           C  
ANISOU 1331  CE1 HIS A 172     2657   2889   2799     39     83    -42
ATOM   1332  NE2 HIS A 172     -13.080  22.755 -22.790  1.00 25.50           N  
ANISOU 1332  NE2 HIS A 172     3091   3351   3248     28     85    -38
ATOM   1333  N   ALA A 173     -11.502  16.691 -23.984  1.00 23.99           N  
ANISOU 1333  N   ALA A 173     2957   3064   3096    -79    105     58
ATOM   1334  CA  ALA A 173     -11.160  15.364 -24.470  1.00 22.08           C  
ANISOU 1334  CA  ALA A 173     2733   2788   2869    -94     97     69
ATOM   1335  C   ALA A 173     -11.226  15.319 -26.001  1.00 16.24           C  
ANISOU 1335  C   ALA A 173     2007   2021   2142   -100     89     54
ATOM   1336  O   ALA A 173     -12.069  15.978 -26.615  1.00 15.81           O  
ANISOU 1336  O   ALA A 173     1945   1975   2086   -104     88     48
ATOM   1337  CB  ALA A 173     -12.105  14.330 -23.838  1.00 29.49           C  
ANISOU 1337  CB  ALA A 173     3660   3736   3808   -120     90    101
ATOM   1338  N   GLY A 174     -10.320  14.529 -26.585  1.00 19.75           N  
ANISOU 1338  N   GLY A 174     2472   2434   2599   -100     81     48
ATOM   1339  CA  GLY A 174     -10.159  14.451 -28.025  1.00 22.39           C  
ANISOU 1339  CA  GLY A 174     2819   2747   2941   -102     74     29
ATOM   1340  C   GLY A 174      -9.263  13.269 -28.383  1.00 17.46           C  
ANISOU 1340  C   GLY A 174     2213   2092   2330    -99     62     21
ATOM   1341  O   GLY A 174      -8.893  12.450 -27.539  1.00 17.82           O  
ANISOU 1341  O   GLY A 174     2261   2125   2383   -101     54     35
ATOM   1342  N   THR A 175      -8.959  13.188 -29.682  1.00 20.16           N  
ANISOU 1342  N   THR A 175     2565   2423   2674    -94     58     -3
ATOM   1343  CA  THR A 175      -8.303  12.062 -30.332  1.00 22.74           C  
ANISOU 1343  CA  THR A 175     2906   2722   3012    -89     43    -20
ATOM   1344  C   THR A 175      -6.998  12.505 -31.002  1.00 19.12           C  
ANISOU 1344  C   THR A 175     2451   2273   2543    -69     50    -48
ATOM   1345  O   THR A 175      -6.798  13.697 -31.221  1.00 20.80           O  
ANISOU 1345  O   THR A 175     2654   2509   2738    -66     64    -52
ATOM   1346  CB  THR A 175      -9.233  11.507 -31.451  1.00 17.89           C  
ANISOU 1346  CB  THR A 175     2299   2093   2407   -104     28    -25
ATOM   1347  OG1 THR A 175      -9.379  12.389 -32.553  1.00 16.28           O  
ANISOU 1347  OG1 THR A 175     2091   1908   2188   -104     38    -42
ATOM   1348  CG2 THR A 175     -10.630  11.097 -30.972  1.00 13.34           C  
ANISOU 1348  CG2 THR A 175     1716   1516   1838   -127     21      6
ATOM   1349  N   ASP A 176      -6.176  11.520 -31.401  1.00 18.82           N  
ANISOU 1349  N   ASP A 176     2423   2216   2513    -56     38    -68
ATOM   1350  CA  ASP A 176      -5.154  11.693 -32.439  1.00 18.49           C  
ANISOU 1350  CA  ASP A 176     2380   2189   2458    -39     42   -100
ATOM   1351  C   ASP A 176      -5.833  11.832 -33.824  1.00 20.03           C  
ANISOU 1351  C   ASP A 176     2575   2390   2646    -49     38   -116
ATOM   1352  O   ASP A 176      -7.046  11.653 -33.941  1.00 21.56           O  
ANISOU 1352  O   ASP A 176     2772   2573   2848    -68     32   -102
ATOM   1353  CB  ASP A 176      -4.087  10.564 -32.421  1.00 20.39           C  
ANISOU 1353  CB  ASP A 176     2627   2411   2708    -16     28   -123
ATOM   1354  CG  ASP A 176      -4.609   9.124 -32.444  1.00 24.07           C  
ANISOU 1354  CG  ASP A 176     3108   2838   3200    -18     -1   -128
ATOM   1355  OD1 ASP A 176      -5.671   8.889 -33.058  1.00 25.27           O  
ANISOU 1355  OD1 ASP A 176     3264   2983   3355    -34    -10   -128
ATOM   1356  OD2 ASP A 176      -3.875   8.256 -31.922  1.00 27.44           O1-
ANISOU 1356  OD2 ASP A 176     3544   3239   3645     -5    -20   -132
ATOM   1357  N   LEU A 177      -5.050  12.121 -34.872  1.00 23.36           N  
ANISOU 1357  N   LEU A 177     2991   2834   3049    -39     43   -143
ATOM   1358  CA  LEU A 177      -5.570  12.263 -36.237  1.00 15.10           C  
ANISOU 1358  CA  LEU A 177     1945   1800   1993    -51     39   -156
ATOM   1359  C   LEU A 177      -5.936  10.926 -36.926  1.00 27.78           C  
ANISOU 1359  C   LEU A 177     3563   3379   3612    -45     17   -180
ATOM   1360  O   LEU A 177      -6.471  10.970 -38.035  1.00 27.09           O  
ANISOU 1360  O   LEU A 177     3475   3301   3515    -53     13   -194
ATOM   1361  CB  LEU A 177      -4.619  13.158 -37.064  1.00 26.34           C  
ANISOU 1361  CB  LEU A 177     3355   3267   3386    -48     52   -173
ATOM   1362  CG  LEU A 177      -4.854  14.676 -36.866  1.00 20.52           C  
ANISOU 1362  CG  LEU A 177     2609   2554   2636    -66     64   -147
ATOM   1363  CD1 LEU A 177      -6.212  15.131 -37.435  1.00 24.02           C  
ANISOU 1363  CD1 LEU A 177     3053   2994   3078    -90     58   -136
ATOM   1364  CD2 LEU A 177      -4.646  15.151 -35.414  1.00 26.39           C  
ANISOU 1364  CD2 LEU A 177     3352   3284   3389    -64     70   -121
ATOM   1365  N   GLU A 178      -5.727   9.782 -36.245  1.00 31.47           N  
ANISOU 1365  N   GLU A 178     4042   3812   4104    -32     -1   -182
ATOM   1366  CA  GLU A 178      -6.287   8.474 -36.609  1.00 29.66           C  
ANISOU 1366  CA  GLU A 178     3828   3546   3896    -32    -31   -194
ATOM   1367  C   GLU A 178      -7.667   8.207 -35.971  1.00 23.84           C  
ANISOU 1367  C   GLU A 178     3098   2780   3180    -59    -42   -155
ATOM   1368  O   GLU A 178      -8.281   7.195 -36.306  1.00 30.79           O  
ANISOU 1368  O   GLU A 178     3993   3625   4082    -65    -72   -156
ATOM   1369  CB  GLU A 178      -5.291   7.357 -36.239  1.00 21.58           C  
ANISOU 1369  CB  GLU A 178     2813   2496   2889     -3    -54   -220
ATOM   1370  CG  GLU A 178      -3.971   7.441 -37.030  1.00 36.96           C  
ANISOU 1370  CG  GLU A 178     4750   4477   4815     27    -44   -263
ATOM   1371  CD  GLU A 178      -3.022   6.266 -36.775  1.00 61.35           C  
ANISOU 1371  CD  GLU A 178     7846   7538   7924     61    -72   -293
ATOM   1372  OE1 GLU A 178      -3.261   5.501 -35.814  1.00 67.87           O  
ANISOU 1372  OE1 GLU A 178     8687   8320   8781     57    -94   -271
ATOM   1373  OE2 GLU A 178      -2.056   6.155 -37.560  1.00 59.40           O1-
ANISOU 1373  OE2 GLU A 178     7590   7317   7661     90    -73   -339
ATOM   1374  N   GLY A 179      -8.139   9.102 -35.088  1.00 20.52           N  
ANISOU 1374  N   GLY A 179     2668   2376   2754    -76    -21   -121
ATOM   1375  CA  GLY A 179      -9.455   9.031 -34.461  1.00 18.33           C  
ANISOU 1375  CA  GLY A 179     2390   2086   2490   -102    -28    -84
ATOM   1376  C   GLY A 179      -9.478   8.176 -33.185  1.00 14.60           C  
ANISOU 1376  C   GLY A 179     1922   1590   2036   -108    -43    -57
ATOM   1377  O   GLY A 179     -10.566   7.875 -32.705  1.00 21.64           O  
ANISOU 1377  O   GLY A 179     2812   2473   2938   -134    -54    -24
ATOM   1378  N   ASN A 180      -8.323   7.793 -32.618  1.00 19.03           N  
ANISOU 1378  N   ASN A 180     2486   2144   2601    -88    -45    -66
ATOM   1379  CA  ASN A 180      -8.252   7.107 -31.324  1.00 23.13           C  
ANISOU 1379  CA  ASN A 180     3010   2642   3138    -95    -62    -37
ATOM   1380  C   ASN A 180      -8.207   8.155 -30.207  1.00 26.26           C  
ANISOU 1380  C   ASN A 180     3390   3071   3518    -99    -33    -11
ATOM   1381  O   ASN A 180      -7.268   8.950 -30.179  1.00 23.18           O  
ANISOU 1381  O   ASN A 180     2994   2701   3113    -79    -12    -28
ATOM   1382  CB  ASN A 180      -7.000   6.205 -31.248  1.00 26.01           C  
ANISOU 1382  CB  ASN A 180     3388   2978   3518    -69    -84    -62
ATOM   1383  CG  ASN A 180      -6.971   5.097 -32.298  1.00 27.89           C  
ANISOU 1383  CG  ASN A 180     3643   3179   3775    -60   -120    -92
ATOM   1384  OD1 ASN A 180      -6.071   5.052 -33.131  1.00 27.48           O  
ANISOU 1384  OD1 ASN A 180     3601   3099   3742    -82   -148    -74
ATOM   1385  ND2 ASN A 180      -7.943   4.187 -32.251  1.00 34.89           N  
ANISOU 1385  ND2 ASN A 180     4531   4068   4656    -26   -121   -139
ATOM   1386  N   PHE A 181      -9.194   8.119 -29.294  1.00 19.18           N  
ANISOU 1386  N   PHE A 181     2485   2181   2623   -125    -35     28
ATOM   1387  CA  PHE A 181      -9.241   8.953 -28.089  1.00 20.10           C  
ANISOU 1387  CA  PHE A 181     2582   2332   2721   -127    -10     50
ATOM   1388  C   PHE A 181      -8.004   8.792 -27.202  1.00 19.51           C  
ANISOU 1388  C   PHE A 181     2511   2252   2648   -110     -8     48
ATOM   1389  O   PHE A 181      -7.578   7.666 -26.942  1.00 19.31           O  
ANISOU 1389  O   PHE A 181     2501   2195   2642   -105    -33     46
ATOM   1390  CB  PHE A 181     -10.523   8.700 -27.258  1.00 20.79           C  
ANISOU 1390  CB  PHE A 181     2657   2434   2808   -158    -15     93
ATOM   1391  CG  PHE A 181     -11.694   9.606 -27.594  1.00 21.91           C  
ANISOU 1391  CG  PHE A 181     2782   2606   2935   -169      1     97
ATOM   1392  CD1 PHE A 181     -11.777  10.893 -27.018  1.00 22.91           C  
ANISOU 1392  CD1 PHE A 181     2889   2775   3041   -160     28     97
ATOM   1393  CD2 PHE A 181     -12.629   9.239 -28.583  1.00 23.70           C  
ANISOU 1393  CD2 PHE A 181     3014   2820   3172   -185    -13     96
ATOM   1394  CE1 PHE A 181     -12.809  11.750 -27.376  1.00 26.87           C  
ANISOU 1394  CE1 PHE A 181     3376   3303   3532   -165     39     96
ATOM   1395  CE2 PHE A 181     -13.657  10.109 -28.923  1.00 20.18           C  
ANISOU 1395  CE2 PHE A 181     2552   2402   2714   -193      0     98
ATOM   1396  CZ  PHE A 181     -13.750  11.356 -28.318  1.00 22.29           C  
ANISOU 1396  CZ  PHE A 181     2799   2710   2961   -182     26     97
ATOM   1397  N   TYR A 182      -7.499   9.930 -26.707  1.00 15.54           N  
ANISOU 1397  N   TYR A 182     1997   1782   2126    -98     19     47
ATOM   1398  CA  TYR A 182      -6.645   9.972 -25.529  1.00 16.03           C  
ANISOU 1398  CA  TYR A 182     2057   1848   2185    -88     23     56
ATOM   1399  C   TYR A 182      -7.519   9.697 -24.304  1.00 17.98           C  
ANISOU 1399  C   TYR A 182     2292   2110   2429   -112     19     97
ATOM   1400  O   TYR A 182      -8.528  10.374 -24.119  1.00 26.40           O  
ANISOU 1400  O   TYR A 182     3342   3208   3480   -124     33    111
ATOM   1401  CB  TYR A 182      -5.956  11.342 -25.429  1.00 20.68           C  
ANISOU 1401  CB  TYR A 182     2637   2466   2754    -68     50     40
ATOM   1402  CG  TYR A 182      -4.936  11.588 -26.514  1.00 16.41           C  
ANISOU 1402  CG  TYR A 182     2104   1919   2211    -47     53      5
ATOM   1403  CD1 TYR A 182      -3.666  10.987 -26.417  1.00 24.97           C  
ANISOU 1403  CD1 TYR A 182     3196   2990   3302    -28     47     -9
ATOM   1404  CD2 TYR A 182      -5.248  12.414 -27.614  1.00 19.95           C  
ANISOU 1404  CD2 TYR A 182     2550   2380   2650    -47     61    -13
ATOM   1405  CE1 TYR A 182      -2.708  11.219 -27.417  1.00 24.28           C  
ANISOU 1405  CE1 TYR A 182     3110   2908   3209    -10     51    -41
ATOM   1406  CE2 TYR A 182      -4.283  12.653 -28.607  1.00 15.97           C  
ANISOU 1406  CE2 TYR A 182     2048   1880   2139    -32     65    -42
ATOM   1407  CZ  TYR A 182      -3.013  12.056 -28.505  1.00 23.77           C  
ANISOU 1407  CZ  TYR A 182     3041   2861   3131    -13     60    -56
ATOM   1408  OH  TYR A 182      -2.070  12.288 -29.455  1.00 25.27           O  
ANISOU 1408  OH  TYR A 182     3227   3064   3309      1     64    -84
ATOM   1409  N   GLY A 183      -7.124   8.701 -23.502  1.00 28.08           N  
ANISOU 1409  N   GLY A 183     3580   3368   3723   -120     -2    118
ATOM   1410  CA  GLY A 183      -7.851   8.315 -22.300  1.00 36.88           C  
ANISOU 1410  CA  GLY A 183     4681   4502   4832   -148     -9    161
ATOM   1411  C   GLY A 183      -9.023   7.376 -22.623  1.00 40.57           C  
ANISOU 1411  C   GLY A 183     5148   4956   5310   -181    -34    187
ATOM   1412  O   GLY A 183      -9.216   6.978 -23.774  1.00 31.58           O  
ANISOU 1412  O   GLY A 183     4023   3789   4187   -180    -48    169
ATOM   1413  N   PRO A 184      -9.815   7.019 -21.590  1.00 35.69           N  
ANISOU 1413  N   PRO A 184     4513   4364   4682   -213    -40    232
ATOM   1414  CA  PRO A 184     -10.944   6.079 -21.711  1.00 35.71           C  
ANISOU 1414  CA  PRO A 184     4515   4357   4697   -251    -70    266
ATOM   1415  C   PRO A 184     -12.239   6.682 -22.304  1.00 37.04           C  
ANISOU 1415  C   PRO A 184     4664   4558   4850   -263    -54    267
ATOM   1416  O   PRO A 184     -13.270   6.012 -22.262  1.00 45.37           O  
ANISOU 1416  O   PRO A 184     5710   5620   5907   -299    -74    302
ATOM   1417  CB  PRO A 184     -11.139   5.620 -20.253  1.00 36.39           C  
ANISOU 1417  CB  PRO A 184     4586   4468   4772   -283    -82    317
ATOM   1418  CG  PRO A 184     -10.768   6.840 -19.423  1.00 37.09           C  
ANISOU 1418  CG  PRO A 184     4655   4608   4830   -261    -42    306
ATOM   1419  CD  PRO A 184      -9.605   7.438 -20.200  1.00 31.18           C  
ANISOU 1419  CD  PRO A 184     3925   3832   4089   -216    -26    255
ATOM   1420  N   PHE A 185     -12.184   7.922 -22.820  1.00 28.83           N  
ANISOU 1420  N   PHE A 185     3619   3538   3797   -235    -22    230
ATOM   1421  CA  PHE A 185     -13.355   8.697 -23.227  1.00 27.84           C  
ANISOU 1421  CA  PHE A 185     3472   3452   3655   -243     -6    231
ATOM   1422  C   PHE A 185     -13.929   8.236 -24.580  1.00 31.30           C  
ANISOU 1422  C   PHE A 185     3924   3857   4112   -252    -23    221
ATOM   1423  O   PHE A 185     -13.195   7.706 -25.414  1.00 27.75           O  
ANISOU 1423  O   PHE A 185     3501   3358   3683   -239    -39    196
ATOM   1424  CB  PHE A 185     -12.981  10.193 -23.259  1.00 36.20           C  
ANISOU 1424  CB  PHE A 185     4519   4544   4693   -210     29    198
ATOM   1425  CG  PHE A 185     -12.267  10.693 -22.014  1.00 26.33           C  
ANISOU 1425  CG  PHE A 185     3260   3317   3426   -196     44    201
ATOM   1426  CD1 PHE A 185     -12.860  10.565 -20.740  1.00 26.03           C  
ANISOU 1426  CD1 PHE A 185     3195   3327   3366   -214     48    234
ATOM   1427  CD2 PHE A 185     -10.979  11.256 -22.120  1.00 16.96           C  
ANISOU 1427  CD2 PHE A 185     2090   2110   2244   -166     52    172
ATOM   1428  CE1 PHE A 185     -12.155  10.958 -19.610  1.00 16.75           C  
ANISOU 1428  CE1 PHE A 185     2013   2176   2176   -201     61    235
ATOM   1429  CE2 PHE A 185     -10.292  11.644 -20.979  1.00 24.35           C  
ANISOU 1429  CE2 PHE A 185     3019   3067   3165   -153     64    176
ATOM   1430  CZ  PHE A 185     -10.876  11.488 -19.728  1.00 27.08           C  
ANISOU 1430  CZ  PHE A 185     3342   3457   3492   -170     68    206
ATOM   1431  N   VAL A 186     -15.241   8.452 -24.751  1.00 29.77           N  
ANISOU 1431  N   VAL A 186     3709   3694   3908   -272    -19    237
ATOM   1432  CA  VAL A 186     -16.048   8.029 -25.897  1.00 20.61           C  
ANISOU 1432  CA  VAL A 186     2558   2510   2763   -287    -36    235
ATOM   1433  C   VAL A 186     -16.920   9.190 -26.414  1.00 26.24           C  
ANISOU 1433  C   VAL A 186     3252   3260   3460   -277    -12    217
ATOM   1434  O   VAL A 186     -17.420   9.976 -25.610  1.00 23.45           O  
ANISOU 1434  O   VAL A 186     2871   2958   3083   -270     12    220
ATOM   1435  CB  VAL A 186     -16.991   6.850 -25.505  1.00 28.96           C  
ANISOU 1435  CB  VAL A 186     3609   3565   3829   -333    -69    284
ATOM   1436  CG1 VAL A 186     -16.213   5.535 -25.329  1.00 26.77           C  
ANISOU 1436  CG1 VAL A 186     3358   3238   3576   -341   -104    298
ATOM   1437  CG2 VAL A 186     -17.874   7.112 -24.264  1.00 30.81           C  
ANISOU 1437  CG2 VAL A 186     3802   3872   4033   -354    -52    321
ATOM   1438  N   ASP A 187     -17.108   9.270 -27.745  1.00 19.59           N  
ANISOU 1438  N   ASP A 187     2424   2389   2630   -276    -20    196
ATOM   1439  CA  ASP A 187     -17.878  10.328 -28.422  1.00 29.32           C  
ANISOU 1439  CA  ASP A 187     3641   3647   3850   -266     -1    176
ATOM   1440  C   ASP A 187     -19.400  10.091 -28.328  1.00 21.21           C  
ANISOU 1440  C   ASP A 187     2592   2647   2820   -297     -9    206
ATOM   1441  O   ASP A 187     -20.058   9.827 -29.335  1.00 24.41           O  
ANISOU 1441  O   ASP A 187     3004   3035   3236   -308    -21    202
ATOM   1442  CB  ASP A 187     -17.423  10.612 -29.882  1.00 17.11           C  
ANISOU 1442  CB  ASP A 187     2119   2066   2314   -247     -2    138
ATOM   1443  CG  ASP A 187     -17.258   9.405 -30.817  1.00 21.98           C  
ANISOU 1443  CG  ASP A 187     2762   2635   2954   -261    -32    136
ATOM   1444  OD1 ASP A 187     -17.661   8.281 -30.451  1.00 26.23           O  
ANISOU 1444  OD1 ASP A 187     3305   3156   3505   -285    -56    165
ATOM   1445  OD2 ASP A 187     -16.773   9.640 -31.942  1.00 24.07           O1-
ANISOU 1445  OD2 ASP A 187     3043   2880   3224   -249    -33    105
ATOM   1446  N   ARG A 188     -19.941  10.206 -27.111  1.00 19.81           N  
ANISOU 1446  N   ARG A 188     2384   2519   2624   -310     -1    236
ATOM   1447  CA  ARG A 188     -21.368  10.134 -26.828  1.00 26.70           C  
ANISOU 1447  CA  ARG A 188     3225   3435   3485   -338     -4    266
ATOM   1448  C   ARG A 188     -21.635  10.849 -25.496  1.00 30.69           C  
ANISOU 1448  C   ARG A 188     3691   4011   3959   -331     19    276
ATOM   1449  O   ARG A 188     -20.742  10.940 -24.651  1.00 30.76           O  
ANISOU 1449  O   ARG A 188     3701   4029   3958   -314     30    271
ATOM   1450  CB  ARG A 188     -21.859   8.662 -26.849  1.00 27.46           C  
ANISOU 1450  CB  ARG A 188     3328   3509   3596   -383    -38    311
ATOM   1451  CG  ARG A 188     -21.495   7.822 -25.611  1.00 25.27           C  
ANISOU 1451  CG  ARG A 188     3048   3238   3315   -403    -51    347
ATOM   1452  CD  ARG A 188     -21.886   6.341 -25.708  1.00 33.80           C  
ANISOU 1452  CD  ARG A 188     4142   4284   4417   -451    -96    394
ATOM   1453  NE  ARG A 188     -20.952   5.549 -26.521  1.00 56.61           N  
ANISOU 1453  NE  ARG A 188     7077   7092   7340   -440   -125    372
ATOM   1454  CZ  ARG A 188     -20.152   4.566 -26.072  1.00 63.12           C  
ANISOU 1454  CZ  ARG A 188     7925   7876   8184   -449   -154    388
ATOM   1455  NH1 ARG A 188     -20.175   4.166 -24.791  1.00 63.63           N  
ANISOU 1455  NH1 ARG A 188     7972   7970   8236   -474   -161    431
ATOM   1456  NH2 ARG A 188     -19.315   3.966 -26.926  1.00 70.45           N1+
ANISOU 1456  NH2 ARG A 188     8892   8734   9141   -432   -179    358
ATOM   1457  N   GLN A 189     -22.878  11.315 -25.326  1.00 26.10           N  
ANISOU 1457  N   GLN A 189     3073   3485   3360   -342     26    288
ATOM   1458  CA  GLN A 189     -23.375  11.930 -24.102  1.00 29.92           C  
ANISOU 1458  CA  GLN A 189     3514   4046   3810   -330     48    290
ATOM   1459  C   GLN A 189     -23.734  10.832 -23.088  1.00 32.62           C  
ANISOU 1459  C   GLN A 189     3833   4425   4135   -371     37    344
ATOM   1460  O   GLN A 189     -24.847  10.310 -23.100  1.00 31.83           O  
ANISOU 1460  O   GLN A 189     3704   4366   4025   -406     28    380
ATOM   1461  CB  GLN A 189     -24.548  12.866 -24.455  1.00 24.04           C  
ANISOU 1461  CB  GLN A 189     2734   3350   3051   -319     58    274
ATOM   1462  CG  GLN A 189     -25.133  13.611 -23.241  1.00 37.53           C  
ANISOU 1462  CG  GLN A 189     4397   5138   4723   -295     80    263
ATOM   1463  CD  GLN A 189     -26.093  14.714 -23.677  1.00 47.85           C  
ANISOU 1463  CD  GLN A 189     5671   6487   6020   -275     87    237
ATOM   1464  OE1 GLN A 189     -25.678  15.847 -23.913  1.00 61.38           O  
ANISOU 1464  OE1 GLN A 189     7358   8236   7727   -302     81    262
ATOM   1465  NE2 GLN A 189     -27.382  14.388 -23.781  1.00 58.23           N  
ANISOU 1465  NE2 GLN A 189     6990   7798   7336   -227     96    188
ATOM   1466  N   THR A 190     -22.755  10.489 -22.247  1.00 33.11           N  
ANISOU 1466  N   THR A 190     3907   4479   4195   -369     38    352
ATOM   1467  CA  THR A 190     -22.860   9.465 -21.215  1.00 44.99           C  
ANISOU 1467  CA  THR A 190     5396   6012   5687   -411     23    407
ATOM   1468  C   THR A 190     -21.976   9.878 -20.025  1.00 41.64           C  
ANISOU 1468  C   THR A 190     4966   5613   5243   -391     40    400
ATOM   1469  O   THR A 190     -21.109  10.741 -20.185  1.00 39.99           O  
ANISOU 1469  O   THR A 190     4774   5384   5038   -346     57    355
ATOM   1470  CB  THR A 190     -22.432   8.074 -21.774  1.00 45.96           C  
ANISOU 1470  CB  THR A 190     5558   6061   5846   -447    -16    438
ATOM   1471  OG1 THR A 190     -22.716   7.037 -20.854  1.00 56.36           O  
ANISOU 1471  OG1 THR A 190     6854   7411   7150   -500    -39    501
ATOM   1472  CG2 THR A 190     -20.933   7.946 -22.122  1.00 36.75           C  
ANISOU 1472  CG2 THR A 190     4435   4825   4703   -421    -22    412
ATOM   1473  N   ALA A 191     -22.206   9.257 -18.853  1.00 48.83           N  
ANISOU 1473  N   ALA A 191     5853   6570   6132   -426     32    448
ATOM   1474  CA  ALA A 191     -21.385   9.447 -17.659  1.00 43.37           C  
ANISOU 1474  CA  ALA A 191     5152   5908   5417   -411     47    446
ATOM   1475  C   ALA A 191     -19.957   8.937 -17.897  1.00 45.78           C  
ANISOU 1475  C   ALA A 191     5508   6129   5756   -401     31    437
ATOM   1476  O   ALA A 191     -19.744   7.733 -18.039  1.00 58.95           O  
ANISOU 1476  O   ALA A 191     7202   7744   7451   -434     -3    470
ATOM   1477  CB  ALA A 191     -22.032   8.746 -16.455  1.00 50.74           C  
ANISOU 1477  CB  ALA A 191     6044   6918   6315   -458     40    505
ATOM   1478  N   GLN A 192     -19.025   9.892 -17.959  1.00 39.76           N  
ANISOU 1478  N   GLN A 192     4760   5353   4994   -354     53    391
ATOM   1479  CA  GLN A 192     -17.604   9.663 -18.146  1.00 40.71           C  
ANISOU 1479  CA  GLN A 192     4922   5404   5141   -340     42    380
ATOM   1480  C   GLN A 192     -16.887  10.852 -17.509  1.00 50.42           C  
ANISOU 1480  C   GLN A 192     6148   6657   6352   -295     70    342
ATOM   1481  O   GLN A 192     -17.157  12.003 -17.857  1.00 50.99           O  
ANISOU 1481  O   GLN A 192     6210   6748   6415   -261     91    301
ATOM   1482  CB  GLN A 192     -17.265   9.446 -19.640  1.00 37.67           C  
ANISOU 1482  CB  GLN A 192     4578   4940   4795   -327     28    353
ATOM   1483  CG  GLN A 192     -17.508  10.664 -20.558  1.00 37.08           C  
ANISOU 1483  CG  GLN A 192     4500   4869   4718   -293     49    306
ATOM   1484  CD  GLN A 192     -17.345  10.318 -22.033  1.00 28.70           C  
ANISOU 1484  CD  GLN A 192     3474   3740   3691   -289     34    286
ATOM   1485  OE1 GLN A 192     -16.406   9.626 -22.405  1.00 26.60           O  
ANISOU 1485  OE1 GLN A 192     3241   3417   3448   -284     19    278
ATOM   1486  NE2 GLN A 192     -18.232  10.830 -22.885  1.00 31.28           N  
ANISOU 1486  NE2 GLN A 192     3792   4075   4018   -291     37    275
ATOM   1487  N   ALA A 193     -16.003  10.531 -16.563  1.00 42.39           N  
ANISOU 1487  N   ALA A 193     5137   5639   5331   -298     67    356
ATOM   1488  CA  ALA A 193     -15.179  11.486 -15.847  1.00 43.65           C  
ANISOU 1488  CA  ALA A 193     5291   5825   5471   -260     91    326
ATOM   1489  C   ALA A 193     -13.729  11.032 -15.944  1.00 36.72           C  
ANISOU 1489  C   ALA A 193     4451   4884   4617   -249     80    320
ATOM   1490  O   ALA A 193     -13.447   9.831 -15.977  1.00 37.10           O  
ANISOU 1490  O   ALA A 193     4519   4889   4688   -276     54    350
ATOM   1491  CB  ALA A 193     -15.641  11.557 -14.383  1.00 48.80           C  
ANISOU 1491  CB  ALA A 193     5900   6564   6079   -274    102    352
ATOM   1492  N   ALA A 194     -12.830  12.021 -15.965  1.00 41.24           N  
ANISOU 1492  N   ALA A 194     5032   5450   5186   -208     98    280
ATOM   1493  CA  ALA A 194     -11.396  11.793 -15.922  1.00 37.11           C  
ANISOU 1493  CA  ALA A 194     4540   4877   4682   -192     92    270
ATOM   1494  C   ALA A 194     -10.968  11.222 -14.565  1.00 35.62           C  
ANISOU 1494  C   ALA A 194     4344   4707   4481   -212     84    306
ATOM   1495  O   ALA A 194     -11.551  11.577 -13.538  1.00 41.92           O  
ANISOU 1495  O   ALA A 194     5111   5573   5245   -221     95    323
ATOM   1496  CB  ALA A 194     -10.697  13.126 -16.199  1.00 37.38           C  
ANISOU 1496  CB  ALA A 194     4581   4910   4712   -148    111    224
ATOM   1497  N   GLY A 195      -9.916  10.391 -14.592  1.00 38.55           N  
ANISOU 1497  N   GLY A 195     4746   5023   4880   -217     64    315
ATOM   1498  CA  GLY A 195      -9.215   9.931 -13.396  1.00 37.72           C  
ANISOU 1498  CA  GLY A 195     4640   4927   4766   -226     57    341
ATOM   1499  C   GLY A 195      -8.562  11.122 -12.680  1.00 38.46           C  
ANISOU 1499  C   GLY A 195     4723   5055   4834   -192     84    312
ATOM   1500  O   GLY A 195      -8.398  12.199 -13.261  1.00 29.10           O  
ANISOU 1500  O   GLY A 195     3539   3874   3645   -158    103    271
ATOM   1501  N   THR A 196      -8.183  10.925 -11.409  1.00 37.36           N  
ANISOU 1501  N   THR A 196     4576   4942   4678   -203     81    338
ATOM   1502  CA  THR A 196      -7.501  11.939 -10.606  1.00 31.85           C  
ANISOU 1502  CA  THR A 196     3871   4273   3957   -171    102    312
ATOM   1503  C   THR A 196      -6.152  12.313 -11.241  1.00 19.94           C  
ANISOU 1503  C   THR A 196     2395   2703   2477   -137    103    276
ATOM   1504  O   THR A 196      -5.296  11.441 -11.404  1.00 30.60           O  
ANISOU 1504  O   THR A 196     3771   3997   3857   -143     84    284
ATOM   1505  CB  THR A 196      -7.236  11.442  -9.164  1.00 45.48           C  
ANISOU 1505  CB  THR A 196     5585   6035   5662   -192     96    349
ATOM   1506  OG1 THR A 196      -8.471  11.116  -8.560  1.00 35.43           O  
ANISOU 1506  OG1 THR A 196     4277   4824   4359   -231     94    389
ATOM   1507  CG2 THR A 196      -6.515  12.446  -8.246  1.00 38.99           C  
ANISOU 1507  CG2 THR A 196     4753   5249   4812   -157    118    319
ATOM   1508  N   ASP A 197      -6.020  13.592 -11.628  1.00 25.75           N  
ANISOU 1508  N   ASP A 197     3129   3451   3203   -102    121    236
ATOM   1509  CA  ASP A 197      -4.817  14.114 -12.265  1.00 22.50           C  
ANISOU 1509  CA  ASP A 197     2744   2992   2812    -73    122    206
ATOM   1510  C   ASP A 197      -3.674  14.229 -11.242  1.00 34.26           C  
ANISOU 1510  C   ASP A 197     4240   4482   4295    -65    121    213
ATOM   1511  O   ASP A 197      -3.918  14.259 -10.036  1.00 30.92           O  
ANISOU 1511  O   ASP A 197     3799   4100   3848    -78    122    236
ATOM   1512  CB  ASP A 197      -5.083  15.481 -12.942  1.00 28.56           C  
ANISOU 1512  CB  ASP A 197     3509   3770   3573    -43    135    165
ATOM   1513  CG  ASP A 197      -4.117  15.795 -14.089  1.00 27.05           C  
ANISOU 1513  CG  ASP A 197     3344   3526   3408    -26    131    141
ATOM   1514  OD1 ASP A 197      -3.619  14.837 -14.721  1.00 25.50           O  
ANISOU 1514  OD1 ASP A 197     3164   3289   3236    -38    120    151
ATOM   1515  OD2 ASP A 197      -3.934  17.002 -14.354  1.00 26.24           O1-
ANISOU 1515  OD2 ASP A 197     3244   3426   3302     -1    137    112
ATOM   1516  N   THR A 198      -2.449  14.299 -11.766  1.00 25.18           N  
ANISOU 1516  N   THR A 198     3113   3288   3166    -45    118    193
ATOM   1517  CA  THR A 198      -1.212  14.418 -11.007  1.00 26.29           C  
ANISOU 1517  CA  THR A 198     3263   3421   3306    -34    116    195
ATOM   1518  C   THR A 198      -0.293  15.441 -11.695  1.00 24.45           C  
ANISOU 1518  C   THR A 198     3041   3170   3078     -2    123    159
ATOM   1519  O   THR A 198      -0.459  15.723 -12.885  1.00 23.16           O  
ANISOU 1519  O   THR A 198     2882   2994   2923      7    126    136
ATOM   1520  CB  THR A 198      -0.542  13.022 -10.824  1.00 32.30           C  
ANISOU 1520  CB  THR A 198     4040   4142   4092    -51     96    220
ATOM   1521  OG1 THR A 198       0.761  13.091 -10.282  1.00 48.28           O  
ANISOU 1521  OG1 THR A 198     6076   6145   6122    -32     94    211
ATOM   1522  CG2 THR A 198      -0.412  12.198 -12.110  1.00 36.25           C  
ANISOU 1522  CG2 THR A 198     4554   4596   4622    -55     83    213
ATOM   1523  N   THR A 199       0.618  16.027 -10.907  1.00 17.80           N  
ANISOU 1523  N   THR A 199     2205   2330   2230     11    123    157
ATOM   1524  CA  THR A 199       1.544  17.057 -11.357  1.00 18.06           C  
ANISOU 1524  CA  THR A 199     2248   2349   2267     37    126    129
ATOM   1525  C   THR A 199       2.744  16.432 -12.087  1.00 22.62           C  
ANISOU 1525  C   THR A 199     2843   2883   2870     40    118    126
ATOM   1526  O   THR A 199       3.329  15.471 -11.582  1.00 17.75           O  
ANISOU 1526  O   THR A 199     2232   2249   2264     32    110    144
ATOM   1527  CB  THR A 199       2.066  17.891 -10.165  1.00 21.85           C  
ANISOU 1527  CB  THR A 199     2722   2855   2724     51    128    126
ATOM   1528  OG1 THR A 199       0.964  18.407  -9.446  1.00 23.60           O  
ANISOU 1528  OG1 THR A 199     2925   3122   2922     54    135    118
ATOM   1529  CG2 THR A 199       2.965  19.073 -10.564  1.00 21.08           C  
ANISOU 1529  CG2 THR A 199     2637   2741   2633     72    125    103
ATOM   1530  N   ILE A 200       3.077  16.992 -13.262  1.00 22.07           N  
ANISOU 1530  N   ILE A 200     2781   2797   2809     52    120    103
ATOM   1531  CA  ILE A 200       4.131  16.486 -14.140  1.00 21.46           C  
ANISOU 1531  CA  ILE A 200     2714   2689   2751     58    114     95
ATOM   1532  C   ILE A 200       5.492  17.007 -13.631  1.00 18.32           C  
ANISOU 1532  C   ILE A 200     2320   2290   2350     71    112     93
ATOM   1533  O   ILE A 200       5.865  18.148 -13.903  1.00 18.74           O  
ANISOU 1533  O   ILE A 200     2374   2349   2396     81    114     80
ATOM   1534  CB  ILE A 200       3.913  16.915 -15.623  1.00 18.20           C  
ANISOU 1534  CB  ILE A 200     2303   2268   2344     61    116     73
ATOM   1535  CG1 ILE A 200       2.497  16.576 -16.156  1.00 19.82           C  
ANISOU 1535  CG1 ILE A 200     2505   2476   2552     48    117     75
ATOM   1536  CG2 ILE A 200       4.976  16.309 -16.565  1.00 20.58           C  
ANISOU 1536  CG2 ILE A 200     2612   2548   2662     67    111     63
ATOM   1537  CD1 ILE A 200       1.978  17.605 -17.174  1.00 24.72           C  
ANISOU 1537  CD1 ILE A 200     3122   3107   3165     50    121     58
ATOM   1538  N   THR A 201       6.171  16.168 -12.837  1.00 18.32           N  
ANISOU 1538  N   THR A 201     2323   2281   2357     68    106    110
ATOM   1539  CA  THR A 201       7.342  16.515 -12.025  1.00 17.71           C  
ANISOU 1539  CA  THR A 201     2248   2205   2274     78    104    114
ATOM   1540  C   THR A 201       8.572  16.983 -12.821  1.00 16.75           C  
ANISOU 1540  C   THR A 201     2130   2076   2160     92    103     96
ATOM   1541  O   THR A 201       9.223  17.940 -12.403  1.00 21.72           O  
ANISOU 1541  O   THR A 201     2759   2716   2778    100    103     93
ATOM   1542  CB  THR A 201       7.773  15.302 -11.169  1.00 14.31           C  
ANISOU 1542  CB  THR A 201     1821   1761   1856     71     93    136
ATOM   1543  OG1 THR A 201       6.645  14.845 -10.466  1.00 22.19           O  
ANISOU 1543  OG1 THR A 201     2813   2774   2844     52     92    158
ATOM   1544  CG2 THR A 201       8.915  15.550 -10.173  1.00 18.92           C  
ANISOU 1544  CG2 THR A 201     2406   2347   2434     81     90    141
ATOM   1545  N   VAL A 202       8.841  16.323 -13.960  1.00 22.51           N  
ANISOU 1545  N   VAL A 202     2860   2787   2905     94    100     85
ATOM   1546  CA  VAL A 202       9.921  16.669 -14.886  1.00 20.62           C  
ANISOU 1546  CA  VAL A 202     2618   2549   2666    106    101     68
ATOM   1547  C   VAL A 202       9.733  18.052 -15.553  1.00 18.89           C  
ANISOU 1547  C   VAL A 202     2397   2350   2433    104    106     60
ATOM   1548  O   VAL A 202      10.730  18.724 -15.820  1.00 17.12           O  
ANISOU 1548  O   VAL A 202     2169   2136   2201    108    103     57
ATOM   1549  CB  VAL A 202      10.097  15.565 -15.970  1.00 17.14           C  
ANISOU 1549  CB  VAL A 202     2176   2093   2242    112     96     52
ATOM   1550  CG1 VAL A 202       8.882  15.385 -16.903  1.00 16.72           C  
ANISOU 1550  CG1 VAL A 202     2124   2039   2191    104     99     42
ATOM   1551  CG2 VAL A 202      11.374  15.741 -16.812  1.00 16.82           C  
ANISOU 1551  CG2 VAL A 202     2127   2066   2198    124     97     36
ATOM   1552  N   ASN A 203       8.470  18.475 -15.747  1.00 15.35           N  
ANISOU 1552  N   ASN A 203     1948   1905   1979     96    109     58
ATOM   1553  CA  ASN A 203       8.114  19.800 -16.259  1.00 18.53           C  
ANISOU 1553  CA  ASN A 203     2350   2320   2370     93    107     51
ATOM   1554  C   ASN A 203       8.285  20.887 -15.188  1.00 24.85           C  
ANISOU 1554  C   ASN A 203     3152   3130   3159     98    100     57
ATOM   1555  O   ASN A 203       8.751  21.971 -15.535  1.00 19.27           O  
ANISOU 1555  O   ASN A 203     2447   2429   2447     98     90     55
ATOM   1556  CB  ASN A 203       6.671  19.808 -16.812  1.00 13.26           C  
ANISOU 1556  CB  ASN A 203     1681   1654   1703     85    110     45
ATOM   1557  CG  ASN A 203       6.460  19.002 -18.096  1.00 18.46           C  
ANISOU 1557  CG  ASN A 203     2339   2304   2371     80    113     35
ATOM   1558  OD1 ASN A 203       7.326  18.248 -18.528  1.00 20.96           O  
ANISOU 1558  OD1 ASN A 203     2654   2617   2694     85    112     29
ATOM   1559  ND2 ASN A 203       5.286  19.149 -18.711  1.00 18.06           N  
ANISOU 1559  ND2 ASN A 203     2288   2254   2322     72    114     30
ATOM   1560  N   VAL A 204       7.952  20.591 -13.915  1.00 18.24           N  
ANISOU 1560  N   VAL A 204     2316   2297   2318    101    102     66
ATOM   1561  CA  VAL A 204       8.186  21.509 -12.793  1.00 13.01           C  
ANISOU 1561  CA  VAL A 204     1656   1646   1643    109     95     68
ATOM   1562  C   VAL A 204       9.686  21.774 -12.572  1.00 17.00           C  
ANISOU 1562  C   VAL A 204     2164   2145   2150    113     87     74
ATOM   1563  O   VAL A 204      10.062  22.931 -12.403  1.00 20.11           O  
ANISOU 1563  O   VAL A 204     2561   2542   2537    116     74     71
ATOM   1564  CB  VAL A 204       7.552  21.027 -11.454  1.00 15.49           C  
ANISOU 1564  CB  VAL A 204     1965   1972   1947    110    100     78
ATOM   1565  CG1 VAL A 204       7.866  21.945 -10.253  1.00 19.04           C  
ANISOU 1565  CG1 VAL A 204     2417   2434   2383    121     91     77
ATOM   1566  CG2 VAL A 204       6.028  20.880 -11.565  1.00 16.06           C  
ANISOU 1566  CG2 VAL A 204     2030   2060   2013    106    106     72
ATOM   1567  N   LEU A 205      10.509  20.714 -12.651  1.00 18.14           N  
ANISOU 1567  N   LEU A 205     2307   2281   2304    112     93     81
ATOM   1568  CA  LEU A 205      11.970  20.785 -12.604  1.00 13.94           C  
ANISOU 1568  CA  LEU A 205     1776   1748   1775    116     87     86
ATOM   1569  C   LEU A 205      12.567  21.607 -13.757  1.00 18.77           C  
ANISOU 1569  C   LEU A 205     2383   2367   2383    112     81     79
ATOM   1570  O   LEU A 205      13.451  22.421 -13.496  1.00 16.74           O  
ANISOU 1570  O   LEU A 205     2126   2116   2120    111     69     86
ATOM   1571  CB  LEU A 205      12.554  19.358 -12.591  1.00 13.19           C  
ANISOU 1571  CB  LEU A 205     1677   1641   1692    120     91     90
ATOM   1572  CG  LEU A 205      12.402  18.642 -11.232  1.00 17.37           C  
ANISOU 1572  CG  LEU A 205     2210   2163   2225    119     90    105
ATOM   1573  CD1 LEU A 205      12.735  17.148 -11.359  1.00 20.88           C  
ANISOU 1573  CD1 LEU A 205     2655   2589   2690    122     87    108
ATOM   1574  CD2 LEU A 205      13.252  19.302 -10.131  1.00 26.41           C  
ANISOU 1574  CD2 LEU A 205     3358   3315   3360    124     84    116
ATOM   1575  N   ALA A 206      12.048  21.424 -14.986  1.00 16.29           N  
ANISOU 1575  N   ALA A 206     2064   2053   2071    106     86     69
ATOM   1576  CA  ALA A 206      12.426  22.199 -16.171  1.00 14.02           C  
ANISOU 1576  CA  ALA A 206     1770   1779   1777     97     79     66
ATOM   1577  C   ALA A 206      12.154  23.700 -16.023  1.00 13.58           C  
ANISOU 1577  C   ALA A 206     1722   1725   1714     90     60     72
ATOM   1578  O   ALA A 206      12.992  24.512 -16.407  1.00 17.71           O  
ANISOU 1578  O   ALA A 206     2243   2256   2231     81     45     81
ATOM   1579  CB  ALA A 206      11.687  21.659 -17.400  1.00 25.60           C  
ANISOU 1579  CB  ALA A 206     3232   3248   3246     91     87     54
ATOM   1580  N   TRP A 207      10.995  24.030 -15.441  1.00 16.95           N  
ANISOU 1580  N   TRP A 207     2155   2143   2140     95     58     66
ATOM   1581  CA  TRP A 207      10.570  25.392 -15.157  1.00 14.35           C  
ANISOU 1581  CA  TRP A 207     1834   1811   1807     95     35     64
ATOM   1582  C   TRP A 207      11.355  26.067 -14.014  1.00 24.24           C  
ANISOU 1582  C   TRP A 207     3093   3063   3056    102     20     72
ATOM   1583  O   TRP A 207      11.540  27.282 -14.070  1.00 17.52           O  
ANISOU 1583  O   TRP A 207     2248   2208   2203     97     -7     76
ATOM   1584  CB  TRP A 207       9.053  25.366 -14.943  1.00 17.16           C  
ANISOU 1584  CB  TRP A 207     2191   2165   2163    104     40     51
ATOM   1585  CG  TRP A 207       8.403  26.644 -14.534  1.00 18.05           C  
ANISOU 1585  CG  TRP A 207     2310   2275   2272    112     16     41
ATOM   1586  CD1 TRP A 207       8.015  27.636 -15.368  1.00 29.42           C  
ANISOU 1586  CD1 TRP A 207     3754   3709   3717    105     -6     35
ATOM   1587  CD2 TRP A 207       8.107  27.104 -13.185  1.00 17.59           C  
ANISOU 1587  CD2 TRP A 207     2255   2222   2207    130      8     32
ATOM   1588  NE1 TRP A 207       7.444  28.652 -14.631  1.00 21.21           N  
ANISOU 1588  NE1 TRP A 207     2720   2665   2675    121    -31     20
ATOM   1589  CE2 TRP A 207       7.460  28.370 -13.281  1.00 28.55           C  
ANISOU 1589  CE2 TRP A 207     3648   3604   3596    138    -21     16
ATOM   1590  CE3 TRP A 207       8.300  26.570 -11.889  1.00 19.13           C  
ANISOU 1590  CE3 TRP A 207     2448   2428   2394    140     21     35
ATOM   1591  CZ2 TRP A 207       6.972  29.045 -12.155  1.00 25.43           C  
ANISOU 1591  CZ2 TRP A 207     3255   3215   3193    160    -37     -1
ATOM   1592  CZ3 TRP A 207       7.835  27.255 -10.751  1.00 21.81           C  
ANISOU 1592  CZ3 TRP A 207     2788   2777   2721    159      8     20
ATOM   1593  CH2 TRP A 207       7.141  28.471 -10.883  1.00 20.52           C  
ANISOU 1593  CH2 TRP A 207     2629   2610   2559    171    -20      0
ATOM   1594  N   LEU A 208      11.859  25.286 -13.038  1.00 16.75           N  
ANISOU 1594  N   LEU A 208     2144   2115   2106    111     33     77
ATOM   1595  CA  LEU A 208      12.808  25.772 -12.029  1.00 14.86           C  
ANISOU 1595  CA  LEU A 208     1910   1875   1862    117     18     85
ATOM   1596  C   LEU A 208      14.192  26.082 -12.635  1.00 14.01           C  
ANISOU 1596  C   LEU A 208     1799   1770   1756    104      7     99
ATOM   1597  O   LEU A 208      14.842  27.012 -12.162  1.00 19.36           O  
ANISOU 1597  O   LEU A 208     2482   2444   2430    101    -18    107
ATOM   1598  CB  LEU A 208      12.941  24.775 -10.855  1.00 17.63           C  
ANISOU 1598  CB  LEU A 208     2259   2227   2211    126     34     91
ATOM   1599  CG  LEU A 208      11.708  24.635  -9.934  1.00 19.66           C  
ANISOU 1599  CG  LEU A 208     2517   2492   2461    135     42     82
ATOM   1600  CD1 LEU A 208      11.901  23.470  -8.934  1.00 15.02           C  
ANISOU 1600  CD1 LEU A 208     1928   1909   1871    138     54     95
ATOM   1601  CD2 LEU A 208      11.320  25.956  -9.233  1.00 19.27           C  
ANISOU 1601  CD2 LEU A 208     2473   2447   2401    147     22     68
ATOM   1602  N   TYR A 209      14.606  25.355 -13.691  1.00 16.45           N  
ANISOU 1602  N   TYR A 209     2095   2087   2066     97     23    102
ATOM   1603  CA  TYR A 209      15.789  25.701 -14.488  1.00 15.54           C  
ANISOU 1603  CA  TYR A 209     1971   1988   1948     83     13    115
ATOM   1604  C   TYR A 209      15.589  26.972 -15.329  1.00 13.05           C  
ANISOU 1604  C   TYR A 209     1658   1674   1628     64    -13    121
ATOM   1605  O   TYR A 209      16.520  27.771 -15.405  1.00 16.75           O  
ANISOU 1605  O   TYR A 209     2126   2149   2091     51    -36    138
ATOM   1606  CB  TYR A 209      16.220  24.531 -15.391  1.00 12.86           C  
ANISOU 1606  CB  TYR A 209     1614   1664   1608     83     35    109
ATOM   1607  CG  TYR A 209      16.955  23.410 -14.686  1.00 19.12           C  
ANISOU 1607  CG  TYR A 209     2402   2455   2408     98     49    109
ATOM   1608  CD1 TYR A 209      18.246  23.651 -14.184  1.00 13.58           C  
ANISOU 1608  CD1 TYR A 209     1693   1765   1702     98     42    121
ATOM   1609  CD2 TYR A 209      16.391  22.122 -14.574  1.00 23.31           C  
ANISOU 1609  CD2 TYR A 209     2936   2972   2950    111     65     97
ATOM   1610  CE1 TYR A 209      18.969  22.616 -13.571  1.00 16.25           C  
ANISOU 1610  CE1 TYR A 209     2027   2100   2049    112     51    120
ATOM   1611  CE2 TYR A 209      17.110  21.086 -13.946  1.00 17.62           C  
ANISOU 1611  CE2 TYR A 209     2212   2245   2238    123     70     98
ATOM   1612  CZ  TYR A 209      18.402  21.338 -13.451  1.00 16.05           C  
ANISOU 1612  CZ  TYR A 209     2005   2057   2036    126     64    108
ATOM   1613  OH  TYR A 209      19.124  20.345 -12.867  1.00 16.33           O  
ANISOU 1613  OH  TYR A 209     2037   2084   2082    139     67    108
ATOM   1614  N   ALA A 210      14.386  27.157 -15.905  1.00 19.41           N  
ANISOU 1614  N   ALA A 210     2466   2474   2435     62    -12    110
ATOM   1615  CA  ALA A 210      13.990  28.360 -16.649  1.00 22.55           C  
ANISOU 1615  CA  ALA A 210     2867   2869   2830     43    -42    117
ATOM   1616  C   ALA A 210      14.039  29.630 -15.785  1.00 25.83           C  
ANISOU 1616  C   ALA A 210     3299   3267   3250     47    -78    122
ATOM   1617  O   ALA A 210      14.456  30.680 -16.275  1.00 19.69           O  
ANISOU 1617  O   ALA A 210     2523   2487   2470     27   -112    139
ATOM   1618  CB  ALA A 210      12.574  28.175 -17.215  1.00 19.75           C  
ANISOU 1618  CB  ALA A 210     2514   2508   2480     43    -36    102
ATOM   1619  N   ALA A 211      13.648  29.483 -14.507  1.00 21.14           N  
ANISOU 1619  N   ALA A 211     2714   2659   2658     71    -73    106
ATOM   1620  CA  ALA A 211      13.718  30.507 -13.475  1.00 19.20           C  
ANISOU 1620  CA  ALA A 211     2484   2398   2415     80   -107    105
ATOM   1621  C   ALA A 211      15.157  30.937 -13.165  1.00 19.43           C  
ANISOU 1621  C   ALA A 211     2512   2429   2440     67   -125    128
ATOM   1622  O   ALA A 211      15.421  32.136 -13.184  1.00 23.17           O  
ANISOU 1622  O   ALA A 211     2995   2890   2917     55   -168    140
ATOM   1623  CB  ALA A 211      12.995  30.007 -12.219  1.00 26.07           C  
ANISOU 1623  CB  ALA A 211     3357   3266   3281    108    -91     85
ATOM   1624  N   VAL A 212      16.061  29.964 -12.941  1.00 13.79           N  
ANISOU 1624  N   VAL A 212     1787   1731   1722     68    -96    137
ATOM   1625  CA  VAL A 212      17.490  30.199 -12.699  1.00 22.88           C  
ANISOU 1625  CA  VAL A 212     2935   2888   2869     57   -110    160
ATOM   1626  C   VAL A 212      18.211  30.873 -13.885  1.00 22.61           C  
ANISOU 1626  C   VAL A 212     2891   2868   2831     26   -134    183
ATOM   1627  O   VAL A 212      19.032  31.759 -13.647  1.00 22.60           O  
ANISOU 1627  O   VAL A 212     2895   2861   2829     10   -171    204
ATOM   1628  CB  VAL A 212      18.235  28.884 -12.319  1.00 25.35           C  
ANISOU 1628  CB  VAL A 212     3235   3217   3180     67    -74    161
ATOM   1629  CG1 VAL A 212      19.778  28.957 -12.370  1.00 21.81           C  
ANISOU 1629  CG1 VAL A 212     2777   2784   2727     54    -84    184
ATOM   1630  CG2 VAL A 212      17.801  28.400 -10.926  1.00 21.03           C  
ANISOU 1630  CG2 VAL A 212     2698   2656   2634     92    -62    147
ATOM   1631  N   ILE A 213      17.868  30.474 -15.124  1.00 23.54           N  
ANISOU 1631  N   ILE A 213     2994   3005   2944     13   -115    182
ATOM   1632  CA  ILE A 213      18.368  31.075 -16.369  1.00 22.61           C  
ANISOU 1632  CA  ILE A 213     2864   2909   2818    -21   -136    206
ATOM   1633  C   ILE A 213      17.958  32.560 -16.520  1.00 20.78           C  
ANISOU 1633  C   ILE A 213     2651   2652   2594    -37   -188    217
ATOM   1634  O   ILE A 213      18.756  33.351 -17.021  1.00 27.23           O  
ANISOU 1634  O   ILE A 213     3464   3477   3405    -68   -224    247
ATOM   1635  CB  ILE A 213      17.925  30.242 -17.616  1.00 27.86           C  
ANISOU 1635  CB  ILE A 213     3512   3599   3476    -26   -105    196
ATOM   1636  CG1 ILE A 213      18.648  28.873 -17.639  1.00 22.72           C  
ANISOU 1636  CG1 ILE A 213     2842   2973   2819    -11    -66    187
ATOM   1637  CG2 ILE A 213      18.099  30.941 -18.985  1.00 35.23           C  
ANISOU 1637  CG2 ILE A 213     4432   4558   4397    -63   -127    219
ATOM   1638  CD1 ILE A 213      17.982  27.809 -18.526  1.00 20.80           C  
ANISOU 1638  CD1 ILE A 213     2584   2747   2572     -5    -34    168
ATOM   1639  N   ASN A 214      16.761  32.915 -16.019  1.00 23.54           N  
ANISOU 1639  N   ASN A 214     3019   2970   2955    -16   -197    192
ATOM   1640  CA  ASN A 214      16.246  34.288 -15.917  1.00 25.47           C  
ANISOU 1640  CA  ASN A 214     3282   3185   3211    -25   -253    196
ATOM   1641  C   ASN A 214      16.693  35.026 -14.638  1.00 28.27           C  
ANISOU 1641  C   ASN A 214     3656   3514   3573    -12   -290    196
ATOM   1642  O   ASN A 214      16.335  36.194 -14.487  1.00 34.59           O  
ANISOU 1642  O   ASN A 214     4474   4284   4385    -16   -344    196
ATOM   1643  CB  ASN A 214      14.707  34.228 -16.037  1.00 30.89           C  
ANISOU 1643  CB  ASN A 214     3978   3853   3907     -5   -250    166
ATOM   1644  CG  ASN A 214      14.269  34.224 -17.500  1.00 41.95           C  
ANISOU 1644  CG  ASN A 214     5373   5260   5308    -32   -261    177
ATOM   1645  OD1 ASN A 214      14.333  35.262 -18.150  1.00 47.26           O  
ANISOU 1645  OD1 ASN A 214     6055   5914   5987    -53   -314    192
ATOM   1646  ND2 ASN A 214      13.840  33.078 -18.028  1.00 46.53           N  
ANISOU 1646  ND2 ASN A 214     5936   5866   5878    -34   -215    170
ATOM   1647  N   GLY A 215      17.482  34.381 -13.763  1.00 20.59           N  
ANISOU 1647  N   GLY A 215     2680   2548   2594      3   -268    196
ATOM   1648  CA  GLY A 215      18.095  35.012 -12.594  1.00 23.82           C  
ANISOU 1648  CA  GLY A 215     3106   2936   3008     13   -303    196
ATOM   1649  C   GLY A 215      17.199  35.010 -11.346  1.00 21.69           C  
ANISOU 1649  C   GLY A 215     2851   2649   2742     55   -297    160
ATOM   1650  O   GLY A 215      17.526  35.705 -10.383  1.00 30.29           O  
ANISOU 1650  O   GLY A 215     3956   3719   3834     67   -331    155
ATOM   1651  N   ASP A 216      16.107  34.227 -11.337  1.00 35.96           N  
ANISOU 1651  N   ASP A 216     4651   4465   4545     75   -255    134
ATOM   1652  CA  ASP A 216      15.240  33.996 -10.182  1.00 30.56           C  
ANISOU 1652  CA  ASP A 216     3974   3779   3859    112   -243    101
ATOM   1653  C   ASP A 216      15.768  32.723  -9.488  1.00 29.63           C  
ANISOU 1653  C   ASP A 216     3845   3682   3730    120   -197    106
ATOM   1654  O   ASP A 216      15.575  31.622 -10.003  1.00 32.14           O  
ANISOU 1654  O   ASP A 216     4151   4017   4046    119   -154    104
ATOM   1655  CB  ASP A 216      13.759  33.871 -10.637  1.00 38.88           C  
ANISOU 1655  CB  ASP A 216     5023   4835   4914    124   -228     76
ATOM   1656  CG  ASP A 216      12.731  34.487  -9.683  1.00 44.78           C  
ANISOU 1656  CG  ASP A 216     5781   5570   5662    158   -254     39
ATOM   1657  OD1 ASP A 216      13.117  34.937  -8.582  1.00 48.03           O  
ANISOU 1657  OD1 ASP A 216     6203   5974   6071    174   -280     30
ATOM   1658  OD2 ASP A 216      11.548  34.497 -10.084  1.00 41.42           O1-
ANISOU 1658  OD2 ASP A 216     5351   5148   5239    168   -248     18
ATOM   1659  N   ARG A 217      16.511  32.914  -8.384  1.00 22.91           N  
ANISOU 1659  N   ARG A 217     3001   2827   2875    127   -211    112
ATOM   1660  CA  ARG A 217      17.406  31.906  -7.799  1.00 27.60           C  
ANISOU 1660  CA  ARG A 217     3587   3437   3462    127   -176    124
ATOM   1661  C   ARG A 217      17.190  31.670  -6.292  1.00 26.82           C  
ANISOU 1661  C   ARG A 217     3494   3343   3354    153   -169    108
ATOM   1662  O   ARG A 217      17.900  30.833  -5.735  1.00 25.13           O  
ANISOU 1662  O   ARG A 217     3274   3139   3135    152   -148    121
ATOM   1663  CB  ARG A 217      18.865  32.355  -8.054  1.00 30.65           C  
ANISOU 1663  CB  ARG A 217     3971   3823   3851    105   -194    156
ATOM   1664  CG  ARG A 217      19.301  32.274  -9.528  1.00 41.20           C  
ANISOU 1664  CG  ARG A 217     5295   5168   5190     75   -197    178
ATOM   1665  CD  ARG A 217      20.741  32.748  -9.777  1.00 46.70           C  
ANISOU 1665  CD  ARG A 217     5988   5871   5886     49   -223    212
ATOM   1666  NE  ARG A 217      20.898  34.199  -9.578  1.00 51.01           N  
ANISOU 1666  NE  ARG A 217     6551   6392   6438     38   -283    220
ATOM   1667  CZ  ARG A 217      21.279  34.840  -8.459  1.00 64.49           C  
ANISOU 1667  CZ  ARG A 217     8274   8081   8147     46   -316    222
ATOM   1668  NH1 ARG A 217      21.619  34.179  -7.341  1.00 67.00           N  
ANISOU 1668  NH1 ARG A 217     8592   8405   8459     64   -293    217
ATOM   1669  NH2 ARG A 217      21.324  36.178  -8.467  1.00 77.03           N1+
ANISOU 1669  NH2 ARG A 217     9881   9643   9745     36   -376    229
ATOM   1670  N   TRP A 218      16.259  32.392  -5.642  1.00 21.03           N  
ANISOU 1670  N   TRP A 218     2769   2607   2616    176   -187     78
ATOM   1671  CA  TRP A 218      16.073  32.382  -4.180  1.00 21.91           C  
ANISOU 1671  CA  TRP A 218     2883   2728   2712    199   -187     63
ATOM   1672  C   TRP A 218      15.755  31.004  -3.557  1.00 15.62           C  
ANISOU 1672  C   TRP A 218     2073   1959   1902    203   -138     65
ATOM   1673  O   TRP A 218      16.128  30.770  -2.408  1.00 19.13           O  
ANISOU 1673  O   TRP A 218     2518   2416   2334    212   -133     65
ATOM   1674  CB  TRP A 218      14.996  33.414  -3.788  1.00 28.59           C  
ANISOU 1674  CB  TRP A 218     3738   3571   3552    227   -218     25
ATOM   1675  CG  TRP A 218      13.592  33.135  -4.248  1.00 24.11           C  
ANISOU 1675  CG  TRP A 218     3160   3018   2984    236   -198      4
ATOM   1676  CD1 TRP A 218      13.036  33.599  -5.390  1.00 28.40           C  
ANISOU 1676  CD1 TRP A 218     3705   3545   3541    230   -214     -1
ATOM   1677  CD2 TRP A 218      12.593  32.254  -3.645  1.00 27.48           C  
ANISOU 1677  CD2 TRP A 218     3570   3479   3392    249   -159    -10
ATOM   1678  NE1 TRP A 218      11.761  33.093  -5.522  1.00 21.52           N  
ANISOU 1678  NE1 TRP A 218     2820   2695   2662    241   -186    -21
ATOM   1679  CE2 TRP A 218      11.437  32.246  -4.483  1.00 26.98           C  
ANISOU 1679  CE2 TRP A 218     3499   3418   3333    252   -152    -26
ATOM   1680  CE3 TRP A 218      12.545  31.450  -2.479  1.00 26.27           C  
ANISOU 1680  CE3 TRP A 218     3408   3357   3218    256   -131     -8
ATOM   1681  CZ2 TRP A 218      10.299  31.480  -4.182  1.00 26.39           C  
ANISOU 1681  CZ2 TRP A 218     3408   3377   3244    261   -119    -38
ATOM   1682  CZ3 TRP A 218      11.420  30.655  -2.182  1.00 22.02           C  
ANISOU 1682  CZ3 TRP A 218     2852   2852   2663    263   -100    -19
ATOM   1683  CH2 TRP A 218      10.301  30.668  -3.034  1.00 23.90           C  
ANISOU 1683  CH2 TRP A 218     3082   3093   2906    265    -94    -34
ATOM   1684  N   PHE A 219      15.066  30.137  -4.317  1.00 22.98           N  
ANISOU 1684  N   PHE A 219     2993   2899   2838    194   -106     68
ATOM   1685  CA  PHE A 219      14.619  28.807  -3.897  1.00 15.78           C  
ANISOU 1685  CA  PHE A 219     2069   2011   1917    195    -68     72
ATOM   1686  C   PHE A 219      15.720  27.729  -3.919  1.00 15.97           C  
ANISOU 1686  C   PHE A 219     2089   2032   1949    179    -48    100
ATOM   1687  O   PHE A 219      15.443  26.604  -3.509  1.00 23.23           O  
ANISOU 1687  O   PHE A 219     3000   2965   2863    177    -22    108
ATOM   1688  CB  PHE A 219      13.394  28.393  -4.746  1.00 28.63           C  
ANISOU 1688  CB  PHE A 219     3687   3645   3548    193    -48     62
ATOM   1689  CG  PHE A 219      13.630  28.362  -6.249  1.00 21.32           C  
ANISOU 1689  CG  PHE A 219     2761   2701   2640    175    -49     72
ATOM   1690  CD1 PHE A 219      14.243  27.246  -6.861  1.00 17.84           C  
ANISOU 1690  CD1 PHE A 219     2312   2258   2208    160    -24     92
ATOM   1691  CD2 PHE A 219      13.410  29.527  -7.014  1.00 22.36           C  
ANISOU 1691  CD2 PHE A 219     2899   2818   2778    175    -78     62
ATOM   1692  CE1 PHE A 219      14.584  27.293  -8.206  1.00 24.12           C  
ANISOU 1692  CE1 PHE A 219     3105   3045   3015    145    -25     98
ATOM   1693  CE2 PHE A 219      13.736  29.545  -8.362  1.00 32.68           C  
ANISOU 1693  CE2 PHE A 219     4204   4114   4097    155    -79     74
ATOM   1694  CZ  PHE A 219      14.327  28.437  -8.952  1.00 30.17           C  
ANISOU 1694  CZ  PHE A 219     3877   3802   3785    141    -51     92
ATOM   1695  N   LEU A 220      16.929  28.053  -4.403  1.00 17.10           N  
ANISOU 1695  N   LEU A 220     2235   2159   2103    168    -61    117
ATOM   1696  CA  LEU A 220      18.054  27.120  -4.451  1.00 20.91           C  
ANISOU 1696  CA  LEU A 220     2712   2641   2593    157    -46    140
ATOM   1697  C   LEU A 220      18.670  26.957  -3.052  1.00 26.38           C  
ANISOU 1697  C   LEU A 220     3408   3338   3276    163    -49    148
ATOM   1698  O   LEU A 220      19.311  27.890  -2.565  1.00 24.67           O  
ANISOU 1698  O   LEU A 220     3202   3116   3056    167    -75    149
ATOM   1699  CB  LEU A 220      19.101  27.606  -5.474  1.00 20.42           C  
ANISOU 1699  CB  LEU A 220     2648   2571   2541    143    -60    154
ATOM   1700  CG  LEU A 220      18.593  27.771  -6.925  1.00 24.02           C  
ANISOU 1700  CG  LEU A 220     3096   3026   3004    132    -57    150
ATOM   1701  CD1 LEU A 220      19.658  28.464  -7.794  1.00 26.30           C  
ANISOU 1701  CD1 LEU A 220     3382   3315   3296    115    -78    168
ATOM   1702  CD2 LEU A 220      18.118  26.452  -7.561  1.00 25.34           C  
ANISOU 1702  CD2 LEU A 220     3251   3200   3178    131    -24    149
ATOM   1703  N   ASN A 221      18.459  25.780  -2.438  1.00 19.86           N  
ANISOU 1703  N   ASN A 221     2576   2521   2449    162    -26    158
ATOM   1704  CA  ASN A 221      19.032  25.422  -1.136  1.00 25.29           C  
ANISOU 1704  CA  ASN A 221     3267   3215   3128    165    -29    169
ATOM   1705  C   ASN A 221      20.436  24.801  -1.276  1.00 23.97           C  
ANISOU 1705  C   ASN A 221     3096   3036   2976    156    -28    192
ATOM   1706  O   ASN A 221      20.927  24.613  -2.390  1.00 26.31           O  
ANISOU 1706  O   ASN A 221     3385   3324   3287    151    -23    196
ATOM   1707  CB  ASN A 221      18.031  24.567  -0.314  1.00 23.54           C  
ANISOU 1707  CB  ASN A 221     3039   3013   2892    166    -12    169
ATOM   1708  CG  ASN A 221      17.659  23.179  -0.854  1.00 23.01           C  
ANISOU 1708  CG  ASN A 221     2963   2941   2839    154      9    182
ATOM   1709  OD1 ASN A 221      18.375  22.562  -1.638  1.00 22.64           O  
ANISOU 1709  OD1 ASN A 221     2914   2875   2813    149     12    191
ATOM   1710  ND2 ASN A 221      16.525  22.663  -0.388  1.00 25.66           N  
ANISOU 1710  ND2 ASN A 221     3292   3295   3163    150     21    184
ATOM   1711  N   ARG A 222      21.065  24.509  -0.129  1.00 27.50           N  
ANISOU 1711  N   ARG A 222     3546   3486   3417    157    -33    205
ATOM   1712  CA  ARG A 222      22.425  23.972  -0.033  1.00 25.69           C  
ANISOU 1712  CA  ARG A 222     3314   3247   3202    152    -36    225
ATOM   1713  C   ARG A 222      22.514  22.437  -0.169  1.00 24.30           C  
ANISOU 1713  C   ARG A 222     3128   3064   3039    148    -20    237
ATOM   1714  O   ARG A 222      23.627  21.911  -0.137  1.00 32.28           O  
ANISOU 1714  O   ARG A 222     4135   4067   4063    147    -24    251
ATOM   1715  CB  ARG A 222      23.028  24.465   1.302  1.00 40.12           C  
ANISOU 1715  CB  ARG A 222     5149   5077   5016    154    -54    235
ATOM   1716  CG  ARG A 222      22.427  23.849   2.586  1.00 42.06           C  
ANISOU 1716  CG  ARG A 222     5397   5338   5245    155    -47    238
ATOM   1717  CD  ARG A 222      23.031  24.487   3.845  1.00 42.72           C  
ANISOU 1717  CD  ARG A 222     5490   5431   5309    160    -66    239
ATOM   1718  NE  ARG A 222      22.420  24.002   5.090  1.00 51.01           N  
ANISOU 1718  NE  ARG A 222     6539   6503   6340    157    -59    247
ATOM   1719  CZ  ARG A 222      21.290  24.454   5.658  1.00 59.00           C  
ANISOU 1719  CZ  ARG A 222     7549   7545   7324    163    -56    230
ATOM   1720  NH1 ARG A 222      20.526  25.384   5.067  1.00 58.06           N  
ANISOU 1720  NH1 ARG A 222     7431   7432   7197    177    -60    201
ATOM   1721  NH2 ARG A 222      20.924  23.968   6.852  1.00 56.42           N1+
ANISOU 1721  NH2 ARG A 222     7216   7245   6976    156    -49    243
ATOM   1722  N   PHE A 223      21.367  21.746  -0.263  1.00 21.14           N  
ANISOU 1722  N   PHE A 223     2725   2667   2638    146     -5    232
ATOM   1723  CA  PHE A 223      21.273  20.292  -0.137  1.00 17.82           C  
ANISOU 1723  CA  PHE A 223     2300   2238   2232    140      1    245
ATOM   1724  C   PHE A 223      21.278  19.565  -1.488  1.00 26.61           C  
ANISOU 1724  C   PHE A 223     3406   3337   3368    142      9    236
ATOM   1725  O   PHE A 223      20.980  20.158  -2.524  1.00 21.08           O  
ANISOU 1725  O   PHE A 223     2703   2639   2668    145     15    220
ATOM   1726  CB  PHE A 223      19.976  19.958   0.627  1.00 28.00           C  
ANISOU 1726  CB  PHE A 223     3590   3542   3505    131      7    251
ATOM   1727  CG  PHE A 223      19.899  20.547   2.024  1.00 27.93           C  
ANISOU 1727  CG  PHE A 223     3587   3557   3470    131      0    256
ATOM   1728  CD1 PHE A 223      20.827  20.166   3.016  1.00 20.88           C  
ANISOU 1728  CD1 PHE A 223     2696   2660   2577    127    -11    276
ATOM   1729  CD2 PHE A 223      18.918  21.512   2.331  1.00 31.40           C  
ANISOU 1729  CD2 PHE A 223     4025   4022   3884    136      4    238
ATOM   1730  CE1 PHE A 223      20.746  20.721   4.286  1.00 23.03           C  
ANISOU 1730  CE1 PHE A 223     2972   2957   2822    127    -18    278
ATOM   1731  CE2 PHE A 223      18.854  22.055   3.606  1.00 38.15           C  
ANISOU 1731  CE2 PHE A 223     4883   4902   4712    141     -4    236
ATOM   1732  CZ  PHE A 223      19.759  21.653   4.580  1.00 42.20           C  
ANISOU 1732  CZ  PHE A 223     5399   5413   5222    135    -14    257
ATOM   1733  N   THR A 224      21.541  18.255  -1.410  1.00 24.19           N  
ANISOU 1733  N   THR A 224     3097   3014   3080    140      6    247
ATOM   1734  CA  THR A 224      21.269  17.280  -2.462  1.00 24.36           C  
ANISOU 1734  CA  THR A 224     3113   3021   3123    143     10    238
ATOM   1735  C   THR A 224      20.284  16.227  -1.899  1.00 24.06           C  
ANISOU 1735  C   THR A 224     3079   2975   3088    130      7    252
ATOM   1736  O   THR A 224      19.976  16.242  -0.703  1.00 24.12           O  
ANISOU 1736  O   THR A 224     3090   2996   3077    117      5    269
ATOM   1737  CB  THR A 224      22.590  16.606  -2.939  1.00 26.96           C  
ANISOU 1737  CB  THR A 224     3433   3335   3474    156      1    234
ATOM   1738  OG1 THR A 224      22.387  15.884  -4.141  1.00 23.92           O  
ANISOU 1738  OG1 THR A 224     3041   2941   3106    164      5    214
ATOM   1739  CG2 THR A 224      23.250  15.645  -1.929  1.00 33.79           C  
ANISOU 1739  CG2 THR A 224     4302   4182   4354    154    -16    254
ATOM   1740  N   THR A 225      19.796  15.337  -2.770  1.00 24.49           N  
ANISOU 1740  N   THR A 225     3132   3011   3164    131      5    244
ATOM   1741  CA  THR A 225      18.955  14.206  -2.392  1.00 25.51           C  
ANISOU 1741  CA  THR A 225     3264   3128   3301    115     -4    261
ATOM   1742  C   THR A 225      19.188  13.046  -3.365  1.00 21.62           C  
ANISOU 1742  C   THR A 225     2771   2604   2841    125    -16    249
ATOM   1743  O   THR A 225      19.517  13.278  -4.527  1.00 24.93           O  
ANISOU 1743  O   THR A 225     3183   3021   3268    143    -10    222
ATOM   1744  CB  THR A 225      17.442  14.583  -2.363  1.00 32.57           C  
ANISOU 1744  CB  THR A 225     4158   4045   4173    101     11    261
ATOM   1745  OG1 THR A 225      16.625  13.474  -2.032  1.00 29.52           O  
ANISOU 1745  OG1 THR A 225     3773   3651   3793     80     -1    284
ATOM   1746  CG2 THR A 225      16.880  15.135  -3.682  1.00 27.50           C  
ANISOU 1746  CG2 THR A 225     3512   3401   3535    111     24    233
ATOM   1747  N   THR A 226      18.961  11.814  -2.890  1.00 20.46           N  
ANISOU 1747  N   THR A 226     2629   2434   2711    111    -37    269
ATOM   1748  CA  THR A 226      18.829  10.649  -3.760  1.00 19.62           C  
ANISOU 1748  CA  THR A 226     2524   2293   2637    120    -55    256
ATOM   1749  C   THR A 226      17.484  10.698  -4.523  1.00 21.93           C  
ANISOU 1749  C   THR A 226     2817   2592   2924    110    -44    248
ATOM   1750  O   THR A 226      16.538  11.338  -4.055  1.00 23.53           O  
ANISOU 1750  O   THR A 226     3018   2820   3100     90    -29    262
ATOM   1751  CB  THR A 226      18.937   9.324  -2.955  1.00 27.91           C  
ANISOU 1751  CB  THR A 226     3582   3309   3713    107    -92    283
ATOM   1752  OG1 THR A 226      17.723   8.897  -2.366  1.00 23.03           O  
ANISOU 1752  OG1 THR A 226     2968   2701   3082     73    -96    316
ATOM   1753  CG2 THR A 226      20.069   9.297  -1.915  1.00 27.29           C  
ANISOU 1753  CG2 THR A 226     3504   3228   3637    111   -104    298
ATOM   1754  N   LEU A 227      17.423  10.019  -5.681  1.00 21.09           N  
ANISOU 1754  N   LEU A 227     2711   2463   2841    124    -52    223
ATOM   1755  CA  LEU A 227      16.221   9.923  -6.515  1.00 22.15           C  
ANISOU 1755  CA  LEU A 227     2846   2598   2974    115    -45    215
ATOM   1756  C   LEU A 227      15.047   9.245  -5.782  1.00 28.65           C  
ANISOU 1756  C   LEU A 227     3676   3415   3796     82    -60    252
ATOM   1757  O   LEU A 227      13.916   9.709  -5.911  1.00 22.40           O  
ANISOU 1757  O   LEU A 227     2881   2648   2982     64    -43    259
ATOM   1758  CB  LEU A 227      16.578   9.209  -7.842  1.00 21.40           C  
ANISOU 1758  CB  LEU A 227     2750   2474   2906    137    -59    183
ATOM   1759  CG  LEU A 227      15.462   9.197  -8.915  1.00 29.52           C  
ANISOU 1759  CG  LEU A 227     3778   3506   3930    132    -48    167
ATOM   1760  CD1 LEU A 227      15.009  10.615  -9.318  1.00 29.57           C  
ANISOU 1760  CD1 LEU A 227     3778   3554   3905    130    -11    158
ATOM   1761  CD2 LEU A 227      15.882   8.369 -10.147  1.00 30.30           C  
ANISOU 1761  CD2 LEU A 227     3876   3581   4055    159    -63    130
ATOM   1762  N   ASN A 228      15.354   8.204  -4.986  1.00 27.30           N  
ANISOU 1762  N   ASN A 228     3512   3215   3646     71    -94    278
ATOM   1763  CA  ASN A 228      14.394   7.479  -4.152  1.00 31.11           C  
ANISOU 1763  CA  ASN A 228     3999   3694   4128     34   -114    319
ATOM   1764  C   ASN A 228      13.796   8.353  -3.038  1.00 25.06           C  
ANISOU 1764  C   ASN A 228     3224   2979   3320     10    -90    346
ATOM   1765  O   ASN A 228      12.573   8.393  -2.931  1.00 26.81           O  
ANISOU 1765  O   ASN A 228     3440   3224   3522    -16    -83    363
ATOM   1766  CB  ASN A 228      15.043   6.200  -3.577  1.00 38.75           C  
ANISOU 1766  CB  ASN A 228     4976   4617   5129     25   -162    343
ATOM   1767  CG  ASN A 228      15.342   5.102  -4.605  1.00 49.61           C  
ANISOU 1767  CG  ASN A 228     6362   5940   6549     43   -197    320
ATOM   1768  OD1 ASN A 228      14.834   5.113  -5.726  1.00 44.67           O  
ANISOU 1768  OD1 ASN A 228     5736   5312   5927     51   -188    295
ATOM   1769  ND2 ASN A 228      16.168   4.128  -4.216  1.00 47.58           N  
ANISOU 1769  ND2 ASN A 228     6113   5639   6327     52   -240    324
ATOM   1770  N   ASP A 229      14.637   9.064  -2.267  1.00 27.30           N  
ANISOU 1770  N   ASP A 229     3504   3283   3586     19    -78    347
ATOM   1771  CA  ASP A 229      14.194   9.980  -1.203  1.00 27.60           C  
ANISOU 1771  CA  ASP A 229     3533   3371   3581      1    -58    366
ATOM   1772  C   ASP A 229      13.412  11.198  -1.718  1.00 21.84           C  
ANISOU 1772  C   ASP A 229     2796   2678   2825     11    -23    339
ATOM   1773  O   ASP A 229      12.517  11.662  -1.013  1.00 26.45           O  
ANISOU 1773  O   ASP A 229     3370   3304   3377     -7    -10    352
ATOM   1774  CB  ASP A 229      15.329  10.437  -0.259  1.00 40.17           C  
ANISOU 1774  CB  ASP A 229     5126   4972   5163     12    -56    369
ATOM   1775  CG  ASP A 229      16.069   9.299   0.449  1.00 57.06           C  
ANISOU 1775  CG  ASP A 229     7272   7083   7324     -3    -92    402
ATOM   1776  OD1 ASP A 229      17.207   9.562   0.894  1.00 63.46           O  
ANISOU 1776  OD1 ASP A 229     8086   7884   8143     12    -98    399
ATOM   1777  OD2 ASP A 229      15.478   8.207   0.601  1.00 47.78           O1-
ANISOU 1777  OD2 ASP A 229     6100   5895   6161    -32   -117    433
ATOM   1778  N   PHE A 230      13.712  11.668  -2.942  1.00 14.31           N  
ANISOU 1778  N   PHE A 230     1844   1711   1882     38    -10    302
ATOM   1779  CA  PHE A 230      12.903  12.676  -3.622  1.00 18.13           C  
ANISOU 1779  CA  PHE A 230     2321   2222   2345     45     16    279
ATOM   1780  C   PHE A 230      11.482  12.185  -3.952  1.00 22.71           C  
ANISOU 1780  C   PHE A 230     2898   2808   2924     24     15    289
ATOM   1781  O   PHE A 230      10.523  12.893  -3.652  1.00 22.75           O  
ANISOU 1781  O   PHE A 230     2893   2852   2901     16     31    291
ATOM   1782  CB  PHE A 230      13.641  13.242  -4.852  1.00 21.49           C  
ANISOU 1782  CB  PHE A 230     2749   2632   2784     72     25    243
ATOM   1783  CG  PHE A 230      12.790  14.155  -5.717  1.00 25.46           C  
ANISOU 1783  CG  PHE A 230     3247   3155   3271     76     45    222
ATOM   1784  CD1 PHE A 230      12.415  15.427  -5.235  1.00 17.51           C  
ANISOU 1784  CD1 PHE A 230     2236   2182   2236     80     60    214
ATOM   1785  CD2 PHE A 230      12.208  13.672  -6.907  1.00 21.00           C  
ANISOU 1785  CD2 PHE A 230     2682   2576   2721     75     46    209
ATOM   1786  CE1 PHE A 230      11.524  16.211  -5.955  1.00 22.93           C  
ANISOU 1786  CE1 PHE A 230     2918   2883   2910     84     73    195
ATOM   1787  CE2 PHE A 230      11.314  14.468  -7.607  1.00 30.31           C  
ANISOU 1787  CE2 PHE A 230     3858   3774   3887     77     62    192
ATOM   1788  CZ  PHE A 230      10.975  15.730  -7.136  1.00 22.21           C  
ANISOU 1788  CZ  PHE A 230     2826   2778   2833     82     75    185
ATOM   1789  N   ASN A 231      11.386  10.987  -4.552  1.00 20.17           N  
ANISOU 1789  N   ASN A 231     2583   2448   2634     18     -7    295
ATOM   1790  CA  ASN A 231      10.127  10.376  -4.986  1.00 23.96           C  
ANISOU 1790  CA  ASN A 231     3059   2930   3114     -2     -9    303
ATOM   1791  C   ASN A 231       9.207   9.962  -3.825  1.00 25.06           C  
ANISOU 1791  C   ASN A 231     3189   3102   3231    -39    -16    346
ATOM   1792  O   ASN A 231       7.993  10.004  -4.017  1.00 20.49           O  
ANISOU 1792  O   ASN A 231     2599   2553   2632    -54     -4    351
ATOM   1793  CB  ASN A 231      10.427   9.192  -5.933  1.00 25.50           C  
ANISOU 1793  CB  ASN A 231     3266   3073   3350      2    -36    296
ATOM   1794  CG  ASN A 231      10.911   9.615  -7.326  1.00 29.45           C  
ANISOU 1794  CG  ASN A 231     3768   3560   3861     34    -22    250
ATOM   1795  OD1 ASN A 231      10.602  10.704  -7.806  1.00 27.03           O  
ANISOU 1795  OD1 ASN A 231     3455   3282   3533     40      6    232
ATOM   1796  ND2 ASN A 231      11.649   8.734  -8.001  1.00 24.09           N  
ANISOU 1796  ND2 ASN A 231     3097   2843   3214     53    -42    232
ATOM   1797  N   LEU A 232       9.763   9.635  -2.643  1.00 21.36           N  
ANISOU 1797  N   LEU A 232     2721   2636   2758    -54    -32    376
ATOM   1798  CA  LEU A 232       8.987   9.404  -1.417  1.00 30.53           C  
ANISOU 1798  CA  LEU A 232     3868   3841   3890    -91    -36    418
ATOM   1799  C   LEU A 232       8.243  10.670  -0.956  1.00 29.82           C  
ANISOU 1799  C   LEU A 232     3760   3816   3754    -84     -1    403
ATOM   1800  O   LEU A 232       7.069  10.571  -0.600  1.00 36.38           O  
ANISOU 1800  O   LEU A 232     4574   4693   4557   -108      6    422
ATOM   1801  CB  LEU A 232       9.899   8.893  -0.279  1.00 32.60           C  
ANISOU 1801  CB  LEU A 232     4134   4099   4153   -108    -60    453
ATOM   1802  CG  LEU A 232      10.394   7.438  -0.428  1.00 32.53           C  
ANISOU 1802  CG  LEU A 232     4142   4029   4190   -119   -104    475
ATOM   1803  CD1 LEU A 232      11.461   7.111   0.641  1.00 40.36           C  
ANISOU 1803  CD1 LEU A 232     5134   5029   5173   -138   -124    513
ATOM   1804  CD2 LEU A 232       9.244   6.410  -0.441  1.00 41.35           C  
ANISOU 1804  CD2 LEU A 232     5261   5125   5324   -150   -132    502
ATOM   1805  N   VAL A 233       8.923  11.830  -1.001  1.00 32.34           N  
ANISOU 1805  N   VAL A 233     4082   4142   4063    -52     18    371
ATOM   1806  CA  VAL A 233       8.323  13.126  -0.680  1.00 36.45           C  
ANISOU 1806  CA  VAL A 233     4587   4717   4544    -40     45    350
ATOM   1807  C   VAL A 233       7.310  13.554  -1.757  1.00 27.43           C  
ANISOU 1807  C   VAL A 233     3439   3579   3402    -32     59    325
ATOM   1808  O   VAL A 233       6.182  13.881  -1.398  1.00 38.56           O  
ANISOU 1808  O   VAL A 233     4831   5037   4783    -43     71    329
ATOM   1809  CB  VAL A 233       9.378  14.253  -0.484  1.00 40.52           C  
ANISOU 1809  CB  VAL A 233     5111   5231   5055     -8     54    323
ATOM   1810  CG1 VAL A 233       8.750  15.643  -0.240  1.00 31.09           C  
ANISOU 1810  CG1 VAL A 233     3904   4085   3825     10     74    294
ATOM   1811  CG2 VAL A 233      10.322  13.919   0.686  1.00 39.85           C  
ANISOU 1811  CG2 VAL A 233     5030   5146   4967    -19     39    350
ATOM   1812  N   ALA A 234       7.712  13.502  -3.042  1.00 28.85           N  
ANISOU 1812  N   ALA A 234     3635   3714   3614    -14     58    301
ATOM   1813  CA  ALA A 234       6.903  13.877  -4.206  1.00 37.88           C  
ANISOU 1813  CA  ALA A 234     4774   4860   4758     -5     72    276
ATOM   1814  C   ALA A 234       5.555  13.135  -4.287  1.00 38.35           C  
ANISOU 1814  C   ALA A 234     4822   4934   4813    -34     67    299
ATOM   1815  O   ALA A 234       4.540  13.772  -4.562  1.00 31.16           O  
ANISOU 1815  O   ALA A 234     3898   4056   3884    -34     82    286
ATOM   1816  CB  ALA A 234       7.737  13.663  -5.480  1.00 36.17           C  
ANISOU 1816  CB  ALA A 234     4573   4594   4576     14     68    251
ATOM   1817  N   MET A 235       5.556  11.829  -3.962  1.00 29.16           N  
ANISOU 1817  N   MET A 235     3664   3747   3670    -61     43    334
ATOM   1818  CA  MET A 235       4.368  10.973  -3.885  1.00 33.22           C  
ANISOU 1818  CA  MET A 235     4167   4276   4179    -96     33    365
ATOM   1819  C   MET A 235       3.251  11.517  -2.972  1.00 23.66           C  
ANISOU 1819  C   MET A 235     2928   3141   2921   -110     51    376
ATOM   1820  O   MET A 235       2.085  11.427  -3.355  1.00 21.01           O  
ANISOU 1820  O   MET A 235     2577   2832   2573   -123     58    378
ATOM   1821  CB  MET A 235       4.804   9.542  -3.498  1.00 35.25           C  
ANISOU 1821  CB  MET A 235     4434   4500   4460   -127     -4    408
ATOM   1822  CG  MET A 235       3.657   8.544  -3.257  1.00 44.95           C  
ANISOU 1822  CG  MET A 235     5650   5750   5681   -172    -21    452
ATOM   1823  SD  MET A 235       4.186   6.820  -3.071  1.00 55.64           S  
ANISOU 1823  SD  MET A 235     7023   7041   7078   -207    -78    499
ATOM   1824  CE  MET A 235       4.515   6.406  -4.806  1.00 51.90           C  
ANISOU 1824  CE  MET A 235     6574   6492   6655   -175    -90    455
ATOM   1825  N   LYS A 236       3.623  12.099  -1.815  1.00 25.33           N  
ANISOU 1825  N   LYS A 236     3131   3391   3103   -105     59    380
ATOM   1826  CA  LYS A 236       2.687  12.724  -0.874  1.00 26.91           C  
ANISOU 1826  CA  LYS A 236     3300   3671   3253   -116     75    387
ATOM   1827  C   LYS A 236       1.969  13.970  -1.412  1.00 25.83           C  
ANISOU 1827  C   LYS A 236     3152   3564   3099    -86     99    343
ATOM   1828  O   LYS A 236       0.838  14.212  -0.996  1.00 24.75           O  
ANISOU 1828  O   LYS A 236     2986   3492   2925    -96    111    346
ATOM   1829  CB  LYS A 236       3.391  13.069   0.454  1.00 33.79           C  
ANISOU 1829  CB  LYS A 236     4167   4575   4097   -111     77    393
ATOM   1830  CG  LYS A 236       3.601  11.846   1.351  1.00 58.07           C  
ANISOU 1830  CG  LYS A 236     7238   7660   7168   -152     55    447
ATOM   1831  CD  LYS A 236       4.056  12.213   2.775  1.00 71.55           C  
ANISOU 1831  CD  LYS A 236     8923   9437   8824   -155     64    455
ATOM   1832  CE  LYS A 236       3.404  11.338   3.857  1.00 80.31           C  
ANISOU 1832  CE  LYS A 236    10010  10598   9906   -210     49    515
ATOM   1833  NZ  LYS A 236       3.661   9.904   3.632  1.00 76.01           N1+
ANISOU 1833  NZ  LYS A 236     9485   9992   9405   -247     12    563
ATOM   1834  N   TYR A 237       2.624  14.726  -2.306  1.00 29.44           N  
ANISOU 1834  N   TYR A 237     3627   3980   3578    -51    106    303
ATOM   1835  CA  TYR A 237       2.092  15.961  -2.891  1.00 18.20           C  
ANISOU 1835  CA  TYR A 237     2196   2579   2141    -22    122    261
ATOM   1836  C   TYR A 237       1.424  15.736  -4.256  1.00 26.46           C  
ANISOU 1836  C   TYR A 237     3247   3596   3211    -24    123    250
ATOM   1837  O   TYR A 237       1.121  16.719  -4.932  1.00 23.28           O  
ANISOU 1837  O   TYR A 237     2844   3192   2808      2    132    214
ATOM   1838  CB  TYR A 237       3.207  17.025  -2.937  1.00 27.84           C  
ANISOU 1838  CB  TYR A 237     3432   3780   3365     14    124    227
ATOM   1839  CG  TYR A 237       3.704  17.375  -1.547  1.00 22.76           C  
ANISOU 1839  CG  TYR A 237     2781   3174   2694     17    124    234
ATOM   1840  CD1 TYR A 237       4.890  16.797  -1.057  1.00 25.33           C  
ANISOU 1840  CD1 TYR A 237     3120   3473   3031      5    112    260
ATOM   1841  CD2 TYR A 237       2.941  18.216  -0.711  1.00 23.90           C  
ANISOU 1841  CD2 TYR A 237     2903   3380   2797     33    133    213
ATOM   1842  CE1 TYR A 237       5.289  17.019   0.274  1.00 32.20           C  
ANISOU 1842  CE1 TYR A 237     3984   4378   3874      6    111    268
ATOM   1843  CE2 TYR A 237       3.350  18.454   0.616  1.00 35.87           C  
ANISOU 1843  CE2 TYR A 237     4411   4933   4283     37    131    217
ATOM   1844  CZ  TYR A 237       4.519  17.843   1.113  1.00 29.28           C  
ANISOU 1844  CZ  TYR A 237     3593   4072   3462     22    121    247
ATOM   1845  OH  TYR A 237       4.907  18.044   2.405  1.00 33.76           O  
ANISOU 1845  OH  TYR A 237     4152   4674   3999     24    118    252
ATOM   1846  N   ASN A 238       1.176  14.465  -4.630  1.00 20.31           N  
ANISOU 1846  N   ASN A 238     2473   2791   2453    -54    110    282
ATOM   1847  CA  ASN A 238       0.528  14.052  -5.879  1.00 22.12           C  
ANISOU 1847  CA  ASN A 238     2708   2991   2706    -59    108    276
ATOM   1848  C   ASN A 238       1.352  14.465  -7.120  1.00 25.37           C  
ANISOU 1848  C   ASN A 238     3144   3346   3150    -32    108    243
ATOM   1849  O   ASN A 238       0.792  14.894  -8.128  1.00 17.24           O  
ANISOU 1849  O   ASN A 238     2116   2307   2128    -23    114    221
ATOM   1850  CB  ASN A 238      -0.942  14.552  -5.909  1.00 17.10           C  
ANISOU 1850  CB  ASN A 238     2048   2406   2044    -58    123    263
ATOM   1851  CG  ASN A 238      -1.843  13.865  -6.940  1.00 20.10           C  
ANISOU 1851  CG  ASN A 238     2429   2766   2444    -78    117    273
ATOM   1852  OD1 ASN A 238      -1.641  12.709  -7.306  1.00 29.19           O  
ANISOU 1852  OD1 ASN A 238     3591   3881   3619   -105     97    303
ATOM   1853  ND2 ASN A 238      -2.851  14.598  -7.412  1.00 31.10           N  
ANISOU 1853  ND2 ASN A 238     3810   4180   3828    -66    129    248
ATOM   1854  N   TYR A 239       2.679  14.321  -7.008  1.00 24.67           N  
ANISOU 1854  N   TYR A 239     3072   3225   3077    -21    100    241
ATOM   1855  CA  TYR A 239       3.629  14.451  -8.107  1.00 22.04           C  
ANISOU 1855  CA  TYR A 239     2758   2842   2772     -1     98    216
ATOM   1856  C   TYR A 239       3.950  13.046  -8.620  1.00 29.41           C  
ANISOU 1856  C   TYR A 239     3706   3730   3740    -14     77    231
ATOM   1857  O   TYR A 239       4.051  12.110  -7.822  1.00 24.03           O  
ANISOU 1857  O   TYR A 239     3025   3040   3064    -35     60    263
ATOM   1858  CB  TYR A 239       4.908  15.147  -7.596  1.00 23.23           C  
ANISOU 1858  CB  TYR A 239     2918   2987   2922     21     99    204
ATOM   1859  CG  TYR A 239       4.912  16.662  -7.626  1.00 23.70           C  
ANISOU 1859  CG  TYR A 239     2972   3070   2961     43    111    176
ATOM   1860  CD1 TYR A 239       3.886  17.396  -7.001  1.00 25.59           C  
ANISOU 1860  CD1 TYR A 239     3195   3358   3170     45    120    172
ATOM   1861  CD2 TYR A 239       5.964  17.346  -8.267  1.00 17.25           C  
ANISOU 1861  CD2 TYR A 239     2168   2231   2156     64    111    153
ATOM   1862  CE1 TYR A 239       3.890  18.801  -7.051  1.00 21.93           C  
ANISOU 1862  CE1 TYR A 239     2729   2911   2692     69    124    143
ATOM   1863  CE2 TYR A 239       5.984  18.750  -8.303  1.00 14.87           C  
ANISOU 1863  CE2 TYR A 239     1864   1945   1840     82    114    130
ATOM   1864  CZ  TYR A 239       4.942  19.476  -7.701  1.00 17.57           C  
ANISOU 1864  CZ  TYR A 239     2192   2326   2156     86    118    124
ATOM   1865  OH  TYR A 239       4.945  20.836  -7.768  1.00 19.64           O  
ANISOU 1865  OH  TYR A 239     2456   2597   2409    107    114     97
ATOM   1866  N   GLU A 240       4.137  12.934  -9.945  1.00 27.60           N  
ANISOU 1866  N   GLU A 240     3486   3470   3531     -2     77    207
ATOM   1867  CA  GLU A 240       4.558  11.698 -10.602  1.00 29.89           C  
ANISOU 1867  CA  GLU A 240     3789   3714   3853     -6     56    209
ATOM   1868  C   GLU A 240       5.981  11.266 -10.188  1.00 26.29           C  
ANISOU 1868  C   GLU A 240     3344   3231   3414      6     42    210
ATOM   1869  O   GLU A 240       6.792  12.130  -9.848  1.00 22.40           O  
ANISOU 1869  O   GLU A 240     2850   2751   2910     24     54    198
ATOM   1870  CB  GLU A 240       4.479  11.868 -12.131  1.00 40.34           C  
ANISOU 1870  CB  GLU A 240     5119   5018   5191      9     60    177
ATOM   1871  CG  GLU A 240       3.033  11.984 -12.632  1.00 60.24           C  
ANISOU 1871  CG  GLU A 240     7634   7544   7710     -8     61    182
ATOM   1872  CD  GLU A 240       2.962  11.951 -14.152  1.00 66.60           C  
ANISOU 1872  CD  GLU A 240     8448   8328   8532      4     61    152
ATOM   1873  OE1 GLU A 240       2.538  10.902 -14.683  1.00 76.35           O  
ANISOU 1873  OE1 GLU A 240     9688   9537   9785     -8     43    157
ATOM   1874  OE2 GLU A 240       3.352  12.969 -14.763  1.00 44.06           O1-
ANISOU 1874  OE2 GLU A 240     5592   5481   5669     24     76    125
ATOM   1875  N   PRO A 241       6.287   9.950 -10.266  1.00 27.07           N  
ANISOU 1875  N   PRO A 241     3453   3293   3541     -2     13    224
ATOM   1876  CA  PRO A 241       7.668   9.454 -10.115  1.00 24.71           C  
ANISOU 1876  CA  PRO A 241     3164   2964   3262     15     -3    218
ATOM   1877  C   PRO A 241       8.645  10.081 -11.124  1.00 24.12           C  
ANISOU 1877  C   PRO A 241     3090   2884   3192     48     11    177
ATOM   1878  O   PRO A 241       8.371  10.066 -12.326  1.00 25.60           O  
ANISOU 1878  O   PRO A 241     3277   3066   3383     57     17    151
ATOM   1879  CB  PRO A 241       7.543   7.934 -10.326  1.00 25.95           C  
ANISOU 1879  CB  PRO A 241     3332   3075   3453      2    -42    232
ATOM   1880  CG  PRO A 241       6.089   7.609 -10.042  1.00 27.98           C  
ANISOU 1880  CG  PRO A 241     3583   3348   3699    -35    -48    266
ATOM   1881  CD  PRO A 241       5.359   8.849 -10.534  1.00 24.98           C  
ANISOU 1881  CD  PRO A 241     3192   3009   3292    -28    -10    246
ATOM   1882  N   LEU A 242       9.759  10.624 -10.614  1.00 27.37           N  
ANISOU 1882  N   LEU A 242     3501   3301   3599     63     15    172
ATOM   1883  CA  LEU A 242      10.878  11.054 -11.441  1.00 22.29           C  
ANISOU 1883  CA  LEU A 242     2855   2655   2960     91     23    140
ATOM   1884  C   LEU A 242      11.766   9.836 -11.740  1.00 26.97           C  
ANISOU 1884  C   LEU A 242     3454   3210   3584    106     -5    129
ATOM   1885  O   LEU A 242      12.381   9.285 -10.826  1.00 25.56           O  
ANISOU 1885  O   LEU A 242     3279   3014   3417    104    -25    149
ATOM   1886  CB  LEU A 242      11.648  12.199 -10.757  1.00 27.19           C  
ANISOU 1886  CB  LEU A 242     3470   3301   3560    100     38    142
ATOM   1887  CG  LEU A 242      12.684  12.887 -11.677  1.00 25.91           C  
ANISOU 1887  CG  LEU A 242     3302   3147   3396    122     48    113
ATOM   1888  CD1 LEU A 242      12.003  13.828 -12.689  1.00 21.62           C  
ANISOU 1888  CD1 LEU A 242     2754   2623   2837    121     66     96
ATOM   1889  CD2 LEU A 242      13.753  13.633 -10.863  1.00 23.79           C  
ANISOU 1889  CD2 LEU A 242     3031   2894   3114    128     53    122
ATOM   1890  N   THR A 243      11.795   9.442 -13.018  1.00 27.89           N  
ANISOU 1890  N   THR A 243     3569   3316   3713    125     -9     97
ATOM   1891  CA  THR A 243      12.590   8.338 -13.548  1.00 27.91           C  
ANISOU 1891  CA  THR A 243     3574   3284   3745    146    -38     76
ATOM   1892  C   THR A 243      13.987   8.836 -13.971  1.00 20.19           C  
ANISOU 1892  C   THR A 243     2584   2325   2762    177    -27     46
ATOM   1893  O   THR A 243      14.211  10.045 -14.056  1.00 21.10           O  
ANISOU 1893  O   THR A 243     2689   2477   2850    177      1     42
ATOM   1894  CB  THR A 243      11.877   7.726 -14.788  1.00 26.51           C  
ANISOU 1894  CB  THR A 243     3402   3086   3584    150    -51     54
ATOM   1895  OG1 THR A 243      11.973   8.546 -15.943  1.00 23.08           O  
ANISOU 1895  OG1 THR A 243     2956   2682   3131    166    -26     20
ATOM   1896  CG2 THR A 243      10.405   7.356 -14.538  1.00 35.81           C  
ANISOU 1896  CG2 THR A 243     4588   4259   4759    117    -54     83
ATOM   1897  N   GLN A 244      14.899   7.893 -14.258  1.00 27.68           N  
ANISOU 1897  N   GLN A 244     3533   3249   3736    202    -54     25
ATOM   1898  CA  GLN A 244      16.230   8.203 -14.782  1.00 24.24           C  
ANISOU 1898  CA  GLN A 244     3080   2837   3293    232    -45     -5
ATOM   1899  C   GLN A 244      16.192   8.799 -16.204  1.00 21.94           C  
ANISOU 1899  C   GLN A 244     2775   2580   2982    243    -22    -39
ATOM   1900  O   GLN A 244      17.025   9.654 -16.488  1.00 20.83           O  
ANISOU 1900  O   GLN A 244     2616   2480   2819    252     -1    -50
ATOM   1901  CB  GLN A 244      17.137   6.958 -14.694  1.00 34.89           C  
ANISOU 1901  CB  GLN A 244     4429   4153   4674    261    -81    -25
ATOM   1902  CG  GLN A 244      18.629   7.188 -15.037  1.00 30.01           C  
ANISOU 1902  CG  GLN A 244     3789   3567   4048    294    -74    -57
ATOM   1903  CD  GLN A 244      19.303   8.258 -14.170  1.00 24.60           C  
ANISOU 1903  CD  GLN A 244     3096   2907   3342    283    -54    -29
ATOM   1904  OE1 GLN A 244      19.732   9.298 -14.665  1.00 34.21           O  
ANISOU 1904  OE1 GLN A 244     4327   4105   4568    265    -63      6
ATOM   1905  NE2 GLN A 244      19.400   8.010 -12.862  1.00 23.86           N  
ANISOU 1905  NE2 GLN A 244     2982   2863   3221    291    -27    -43
ATOM   1906  N   ASP A 245      15.204   8.415 -17.039  1.00 23.09           N  
ANISOU 1906  N   ASP A 245     2926   2713   3133    238    -27    -51
ATOM   1907  CA  ASP A 245      14.951   9.054 -18.341  1.00 21.20           C  
ANISOU 1907  CA  ASP A 245     2674   2509   2872    243     -5    -78
ATOM   1908  C   ASP A 245      14.593  10.541 -18.211  1.00 26.08           C  
ANISOU 1908  C   ASP A 245     3287   3164   3458    219     27    -55
ATOM   1909  O   ASP A 245      15.117  11.334 -18.989  1.00 26.47           O  
ANISOU 1909  O   ASP A 245     3320   3254   3485    224     45    -70
ATOM   1910  CB  ASP A 245      13.905   8.355 -19.244  1.00 25.05           C  
ANISOU 1910  CB  ASP A 245     3172   2974   3372    238    -17    -92
ATOM   1911  CG  ASP A 245      14.236   6.933 -19.703  1.00 47.59           C  
ANISOU 1911  CG  ASP A 245     6023   5810   6248    273    -46   -137
ATOM   1912  OD1 ASP A 245      15.203   6.334 -19.182  1.00 38.94           O  
ANISOU 1912  OD1 ASP A 245     4922   4706   5169    300    -65   -153
ATOM   1913  OD2 ASP A 245      13.476   6.451 -20.571  1.00 51.29           O1-
ANISOU 1913  OD2 ASP A 245     6494   6274   6719    276    -51   -160
ATOM   1914  N   HIS A 246      13.769  10.905 -17.211  1.00 22.79           N  
ANISOU 1914  N   HIS A 246     2884   2735   3040    193     31    -19
ATOM   1915  CA  HIS A 246      13.453  12.300 -16.890  1.00 16.50           C  
ANISOU 1915  CA  HIS A 246     2084   1968   2216    175     55     -1
ATOM   1916  C   HIS A 246      14.684  13.117 -16.461  1.00 17.53           C  
ANISOU 1916  C   HIS A 246     2203   2125   2334    183     63      2
ATOM   1917  O   HIS A 246      14.797  14.275 -16.864  1.00 18.59           O  
ANISOU 1917  O   HIS A 246     2327   2292   2446    179     77     -2
ATOM   1918  CB  HIS A 246      12.354  12.374 -15.812  1.00 23.97           C  
ANISOU 1918  CB  HIS A 246     3043   2902   3162    152     55     33
ATOM   1919  CG  HIS A 246      11.003  11.824 -16.199  1.00 19.41           C  
ANISOU 1919  CG  HIS A 246     2473   2308   2592    137     50     36
ATOM   1920  ND1 HIS A 246      10.476  11.933 -17.490  1.00 20.11           N  
ANISOU 1920  ND1 HIS A 246     2571   2380   2689    118     40     64
ATOM   1921  CD2 HIS A 246      10.073  11.187 -15.401  1.00 21.01           C  
ANISOU 1921  CD2 HIS A 246     2675   2514   2795    137     54     16
ATOM   1922  CE1 HIS A 246       9.288  11.347 -17.425  1.00 25.30           C  
ANISOU 1922  CE1 HIS A 246     3232   3029   3351    107     37     62
ATOM   1923  NE2 HIS A 246       8.993  10.891 -16.209  1.00 22.51           N  
ANISOU 1923  NE2 HIS A 246     2874   2684   2993    118     45     32
ATOM   1924  N   VAL A 247      15.596  12.491 -15.696  1.00 16.47           N  
ANISOU 1924  N   VAL A 247     2070   1975   2212    194     49      9
ATOM   1925  CA  VAL A 247      16.873  13.072 -15.277  1.00 19.62           C  
ANISOU 1925  CA  VAL A 247     2458   2397   2601    202     54     12
ATOM   1926  C   VAL A 247      17.836  13.294 -16.464  1.00 27.07           C  
ANISOU 1926  C   VAL A 247     3378   3374   3531    219     61    -17
ATOM   1927  O   VAL A 247      18.436  14.367 -16.545  1.00 24.33           O  
ANISOU 1927  O   VAL A 247     3019   3063   3163    213     73    -11
ATOM   1928  CB  VAL A 247      17.564  12.206 -14.179  1.00 15.88           C  
ANISOU 1928  CB  VAL A 247     1990   1897   2149    213     34     22
ATOM   1929  CG1 VAL A 247      19.016  12.606 -13.846  1.00 21.45           C  
ANISOU 1929  CG1 VAL A 247     2682   2626   2842    222     39     26
ATOM   1930  CG2 VAL A 247      16.729  12.172 -12.885  1.00 23.45           C  
ANISOU 1930  CG2 VAL A 247     2967   2830   3114    192     27     55
ATOM   1931  N   ASP A 248      17.932  12.312 -17.379  1.00 25.67           N  
ANISOU 1931  N   ASP A 248     3195   3191   3368    240     51    -49
ATOM   1932  CA  ASP A 248      18.708  12.395 -18.625  1.00 24.42           C  
ANISOU 1932  CA  ASP A 248     3011   3075   3193    257     58    -80
ATOM   1933  C   ASP A 248      18.198  13.484 -19.586  1.00 20.34           C  
ANISOU 1933  C   ASP A 248     2487   2594   2648    235     78    -76
ATOM   1934  O   ASP A 248      19.015  14.190 -20.178  1.00 24.95           O  
ANISOU 1934  O   ASP A 248     3048   3224   3206    232     88    -78
ATOM   1935  CB  ASP A 248      18.827  11.044 -19.374  1.00 29.45           C  
ANISOU 1935  CB  ASP A 248     3644   3696   3849    286     41   -121
ATOM   1936  CG  ASP A 248      19.403   9.890 -18.544  1.00 31.70           C  
ANISOU 1936  CG  ASP A 248     3934   3945   4165    311     14   -128
ATOM   1937  OD1 ASP A 248      20.204  10.173 -17.626  1.00 29.05           O  
ANISOU 1937  OD1 ASP A 248     3596   3614   3830    310     13   -108
ATOM   1938  OD2 ASP A 248      19.094   8.731 -18.900  1.00 33.85           O1-
ANISOU 1938  OD2 ASP A 248     4214   4184   4464    331    -11   -153
ATOM   1939  N   ILE A 249      16.866  13.627 -19.688  1.00 24.63           N  
ANISOU 1939  N   ILE A 249     3047   3115   3194    218     80    -68
ATOM   1940  CA  ILE A 249      16.185  14.653 -20.483  1.00 22.35           C  
ANISOU 1940  CA  ILE A 249     2756   2853   2883    196     94    -63
ATOM   1941  C   ILE A 249      16.385  16.087 -19.927  1.00 23.15           C  
ANISOU 1941  C   ILE A 249     2856   2973   2966    175    101    -33
ATOM   1942  O   ILE A 249      16.400  17.033 -20.715  1.00 20.54           O  
ANISOU 1942  O   ILE A 249     2516   2676   2614    160    107    -29
ATOM   1943  CB  ILE A 249      14.670  14.310 -20.631  1.00 24.85           C  
ANISOU 1943  CB  ILE A 249     3092   3138   3213    184     93    -60
ATOM   1944  CG1 ILE A 249      14.467  13.060 -21.520  1.00 32.90           C  
ANISOU 1944  CG1 ILE A 249     4109   4149   4244    202     84    -94
ATOM   1945  CG2 ILE A 249      13.779  15.443 -21.174  1.00 29.98           C  
ANISOU 1945  CG2 ILE A 249     3744   3804   3844    159    104    -45
ATOM   1946  CD1 ILE A 249      13.104  12.376 -21.333  1.00 42.50           C  
ANISOU 1946  CD1 ILE A 249     5345   5322   5479    192     75    -87
ATOM   1947  N   LEU A 250      16.590  16.219 -18.602  1.00 25.24           N  
ANISOU 1947  N   LEU A 250     3133   3218   3240    174     96    -11
ATOM   1948  CA  LEU A 250      16.952  17.467 -17.914  1.00 22.26           C  
ANISOU 1948  CA  LEU A 250     2756   2854   2847    158     98     14
ATOM   1949  C   LEU A 250      18.450  17.831 -18.026  1.00 28.24           C  
ANISOU 1949  C   LEU A 250     3492   3646   3591    163     96     15
ATOM   1950  O   LEU A 250      18.837  18.885 -17.521  1.00 27.53           O  
ANISOU 1950  O   LEU A 250     3403   3568   3490    149     93     37
ATOM   1951  CB  LEU A 250      16.516  17.356 -16.432  1.00 15.51           C  
ANISOU 1951  CB  LEU A 250     1920   1968   2003    155     93     36
ATOM   1952  CG  LEU A 250      15.008  17.584 -16.213  1.00 17.77           C  
ANISOU 1952  CG  LEU A 250     2222   2235   2293    144     95     41
ATOM   1953  CD1 LEU A 250      14.577  17.079 -14.826  1.00 19.99           C  
ANISOU 1953  CD1 LEU A 250     2517   2492   2585    143     91     58
ATOM   1954  CD2 LEU A 250      14.625  19.064 -16.406  1.00 20.92           C  
ANISOU 1954  CD2 LEU A 250     2624   2650   2676    127     96     50
ATOM   1955  N   GLY A 251      19.257  16.978 -18.683  1.00 20.32           N  
ANISOU 1955  N   GLY A 251     2469   2663   2589    183     98    -10
ATOM   1956  CA  GLY A 251      20.701  17.123 -18.883  1.00 22.91           C  
ANISOU 1956  CA  GLY A 251     2773   3030   2904    190     97    -11
ATOM   1957  C   GLY A 251      21.152  18.453 -19.523  1.00 20.78           C  
ANISOU 1957  C   GLY A 251     2488   2803   2604    164     99      9
ATOM   1958  O   GLY A 251      22.088  19.045 -18.987  1.00 18.95           O  
ANISOU 1958  O   GLY A 251     2249   2587   2363    156     94     30
ATOM   1959  N   PRO A 252      20.521  18.961 -20.613  1.00 17.60           N  
ANISOU 1959  N   PRO A 252     2079   2421   2185    147    104      4
ATOM   1960  CA  PRO A 252      20.879  20.262 -21.221  1.00 21.15           C  
ANISOU 1960  CA  PRO A 252     2514   2914   2607    117     99     28
ATOM   1961  C   PRO A 252      20.712  21.482 -20.297  1.00 23.78           C  
ANISOU 1961  C   PRO A 252     2870   3222   2945     95     85     62
ATOM   1962  O   PRO A 252      21.563  22.370 -20.320  1.00 23.29           O  
ANISOU 1962  O   PRO A 252     2796   3186   2867     77     74     86
ATOM   1963  CB  PRO A 252      19.972  20.361 -22.461  1.00 23.78           C  
ANISOU 1963  CB  PRO A 252     2845   3263   2929    104    104     17
ATOM   1964  CG  PRO A 252      19.628  18.921 -22.799  1.00 24.25           C  
ANISOU 1964  CG  PRO A 252     2903   3309   3003    134    114    -22
ATOM   1965  CD  PRO A 252      19.525  18.267 -21.427  1.00 28.04           C  
ANISOU 1965  CD  PRO A 252     3404   3739   3513    157    110    -24
ATOM   1966  N   LEU A 253      19.642  21.486 -19.488  1.00 23.16           N  
ANISOU 1966  N   LEU A 253     2820   3095   2885     98     83     65
ATOM   1967  CA  LEU A 253      19.341  22.542 -18.522  1.00 20.23           C  
ANISOU 1967  CA  LEU A 253     2469   2702   2517     84     68     91
ATOM   1968  C   LEU A 253      20.273  22.500 -17.300  1.00 22.38           C  
ANISOU 1968  C   LEU A 253     2742   2967   2794     94     63    102
ATOM   1969  O   LEU A 253      20.677  23.556 -16.814  1.00 17.79           O  
ANISOU 1969  O   LEU A 253     2163   2390   2205     78     46    125
ATOM   1970  CB  LEU A 253      17.871  22.422 -18.086  1.00 23.18           C  
ANISOU 1970  CB  LEU A 253     2868   3036   2905     86     69     86
ATOM   1971  CG  LEU A 253      16.844  22.587 -19.227  1.00 20.49           C  
ANISOU 1971  CG  LEU A 253     2525   2703   2558     74     72     76
ATOM   1972  CD1 LEU A 253      15.412  22.361 -18.708  1.00 17.97           C  
ANISOU 1972  CD1 LEU A 253     2227   2349   2252     79     74     70
ATOM   1973  CD2 LEU A 253      16.980  23.942 -19.948  1.00 21.32           C  
ANISOU 1973  CD2 LEU A 253     2626   2830   2647     46     53     96
ATOM   1974  N   SER A 254      20.628  21.281 -16.860  1.00 22.24           N  
ANISOU 1974  N   SER A 254     2723   2937   2791    118     73     88
ATOM   1975  CA  SER A 254      21.600  21.021 -15.801  1.00 14.81           C  
ANISOU 1975  CA  SER A 254     1781   1991   1854    127     67     99
ATOM   1976  C   SER A 254      23.023  21.466 -16.185  1.00 19.36           C  
ANISOU 1976  C   SER A 254     2332   2612   2414    119     62    109
ATOM   1977  O   SER A 254      23.713  22.048 -15.349  1.00 21.82           O  
ANISOU 1977  O   SER A 254     2644   2924   2720    108     49    132
ATOM   1978  CB  SER A 254      21.520  19.528 -15.423  1.00 20.79           C  
ANISOU 1978  CB  SER A 254     2541   2726   2633    154     74     81
ATOM   1979  OG  SER A 254      22.417  19.197 -14.385  1.00 29.10           O  
ANISOU 1979  OG  SER A 254     3594   3772   3691    161     66     94
ATOM   1980  N   ALA A 255      23.409  21.224 -17.450  1.00 18.99           N  
ANISOU 1980  N   ALA A 255     2257   2606   2353    122     71     93
ATOM   1981  CA  ALA A 255      24.687  21.630 -18.029  1.00 25.77           C  
ANISOU 1981  CA  ALA A 255     3083   3519   3189    111     67    104
ATOM   1982  C   ALA A 255      24.822  23.152 -18.202  1.00 26.01           C  
ANISOU 1982  C   ALA A 255     3117   3564   3202     73     49    139
ATOM   1983  O   ALA A 255      25.904  23.679 -17.945  1.00 21.88           O  
ANISOU 1983  O   ALA A 255     2584   3061   2670     59     36    164
ATOM   1984  CB  ALA A 255      24.883  20.910 -19.372  1.00 25.66           C  
ANISOU 1984  CB  ALA A 255     3036   3556   3157    120     80     77
ATOM   1985  N   GLN A 256      23.733  23.828 -18.615  1.00 24.88           N  
ANISOU 1985  N   GLN A 256     2989   3408   3057     55     44    142
ATOM   1986  CA  GLN A 256      23.697  25.278 -18.829  1.00 23.55           C  
ANISOU 1986  CA  GLN A 256     2824   3249   2875     18     19    175
ATOM   1987  C   GLN A 256      23.832  26.082 -17.522  1.00 24.18           C  
ANISOU 1987  C   GLN A 256     2928   3290   2967     14     -3    197
ATOM   1988  O   GLN A 256      24.608  27.036 -17.487  1.00 28.12           O  
ANISOU 1988  O   GLN A 256     3422   3806   3456    -10    -27    227
ATOM   1989  CB  GLN A 256      22.427  25.661 -19.624  1.00 22.22           C  
ANISOU 1989  CB  GLN A 256     2669   3067   2707      3     15    172
ATOM   1990  CG  GLN A 256      22.308  27.174 -19.929  1.00 38.93           C  
ANISOU 1990  CG  GLN A 256     4784   5199   4808    -38    -17    206
ATOM   1991  CD  GLN A 256      21.082  27.555 -20.762  1.00 43.87           C  
ANISOU 1991  CD  GLN A 256     5423   5809   5436    -53    -25    203
ATOM   1992  OE1 GLN A 256      20.379  26.703 -21.301  1.00 42.66           O  
ANISOU 1992  OE1 GLN A 256     5270   5653   5286    -38     -2    176
ATOM   1993  NE2 GLN A 256      20.826  28.861 -20.878  1.00 48.04           N  
ANISOU 1993  NE2 GLN A 256     5966   6323   5965    -82    -62    231
ATOM   1994  N   THR A 257      23.070  25.688 -16.489  1.00 26.45           N  
ANISOU 1994  N   THR A 257     3242   3530   3276     37      3    183
ATOM   1995  CA  THR A 257      23.019  26.376 -15.195  1.00 19.77           C  
ANISOU 1995  CA  THR A 257     2421   2650   2440     36    -18    198
ATOM   1996  C   THR A 257      24.108  25.912 -14.204  1.00 23.31           C  
ANISOU 1996  C   THR A 257     2866   3099   2893     50    -16    204
ATOM   1997  O   THR A 257      24.377  26.639 -13.247  1.00 22.41           O  
ANISOU 1997  O   THR A 257     2768   2967   2782     45    -37    221
ATOM   1998  CB  THR A 257      21.645  26.163 -14.511  1.00 12.87           C  
ANISOU 1998  CB  THR A 257     1575   1734   1581     52    -13    181
ATOM   1999  OG1 THR A 257      21.420  24.801 -14.186  1.00 17.36           O  
ANISOU 1999  OG1 THR A 257     2143   2293   2161     78     13    162
ATOM   2000  CG2 THR A 257      20.477  26.693 -15.356  1.00 23.51           C  
ANISOU 2000  CG2 THR A 257     2927   3081   2926     40    -15    174
ATOM   2001  N   GLY A 258      24.707  24.730 -14.433  1.00 21.09           N  
ANISOU 2001  N   GLY A 258     2565   2835   2613     69      6    190
ATOM   2002  CA  GLY A 258      25.714  24.132 -13.556  1.00 26.19           C  
ANISOU 2002  CA  GLY A 258     3209   3476   3268     85      7    193
ATOM   2003  C   GLY A 258      25.108  23.463 -12.308  1.00 29.40           C  
ANISOU 2003  C   GLY A 258     3640   3838   3693    106     14    182
ATOM   2004  O   GLY A 258      25.868  23.051 -11.432  1.00 33.57           O  
ANISOU 2004  O   GLY A 258     4167   4358   4228    119     13    187
ATOM   2005  N   ILE A 259      23.773  23.353 -12.217  1.00 24.99           N  
ANISOU 2005  N   ILE A 259     3100   3255   3142    110     20    170
ATOM   2006  CA  ILE A 259      23.063  22.746 -11.092  1.00 17.91           C  
ANISOU 2006  CA  ILE A 259     2223   2324   2258    124     25    165
ATOM   2007  C   ILE A 259      22.652  21.324 -11.491  1.00 19.75           C  
ANISOU 2007  C   ILE A 259     2450   2549   2504    141     42    144
ATOM   2008  O   ILE A 259      21.878  21.164 -12.435  1.00 23.87           O  
ANISOU 2008  O   ILE A 259     2970   3074   3026    140     51    130
ATOM   2009  CB  ILE A 259      21.784  23.556 -10.729  1.00 19.23           C  
ANISOU 2009  CB  ILE A 259     2412   2472   2423    117     19    164
ATOM   2010  CG1 ILE A 259      22.145  24.988 -10.286  1.00 21.23           C  
ANISOU 2010  CG1 ILE A 259     2674   2727   2666    104     -7    182
ATOM   2011  CG2 ILE A 259      20.880  22.881  -9.670  1.00 19.99           C  
ANISOU 2011  CG2 ILE A 259     2522   2544   2527    129     26    160
ATOM   2012  CD1 ILE A 259      20.970  25.958 -10.401  1.00 23.51           C  
ANISOU 2012  CD1 ILE A 259     2977   3005   2952     96    -20    177
ATOM   2013  N   ALA A 260      23.152  20.324 -10.745  1.00 18.70           N  
ANISOU 2013  N   ALA A 260     2316   2405   2384    156     43    144
ATOM   2014  CA  ALA A 260      22.778  18.913 -10.874  1.00 22.03           C  
ANISOU 2014  CA  ALA A 260     2737   2809   2824    172     50    127
ATOM   2015  C   ALA A 260      21.273  18.697 -10.644  1.00 20.11           C  
ANISOU 2015  C   ALA A 260     2512   2543   2585    167     54    125
ATOM   2016  O   ALA A 260      20.688  19.389  -9.810  1.00 21.16           O  
ANISOU 2016  O   ALA A 260     2660   2668   2710    157     52    138
ATOM   2017  CB  ALA A 260      23.598  18.094  -9.866  1.00 26.22           C  
ANISOU 2017  CB  ALA A 260     3269   3324   3369    185     41    135
ATOM   2018  N   VAL A 261      20.669  17.752 -11.384  1.00 16.73           N  
ANISOU 2018  N   VAL A 261     2082   2106   2169    174     60    107
ATOM   2019  CA  VAL A 261      19.234  17.453 -11.311  1.00 16.85           C  
ANISOU 2019  CA  VAL A 261     2112   2103   2188    167     64    106
ATOM   2020  C   VAL A 261      18.777  17.001  -9.912  1.00 18.52           C  
ANISOU 2020  C   VAL A 261     2338   2294   2406    163     58    125
ATOM   2021  O   VAL A 261      17.717  17.438  -9.471  1.00 17.03           O  
ANISOU 2021  O   VAL A 261     2159   2106   2206    152     61    134
ATOM   2022  CB  VAL A 261      18.789  16.410 -12.373  1.00 22.58           C  
ANISOU 2022  CB  VAL A 261     2832   2821   2928    176     66     84
ATOM   2023  CG1 VAL A 261      17.308  15.989 -12.260  1.00 12.99           C  
ANISOU 2023  CG1 VAL A 261     1631   1584   1718    166     68     88
ATOM   2024  CG2 VAL A 261      19.054  16.925 -13.801  1.00 24.95           C  
ANISOU 2024  CG2 VAL A 261     3116   3149   3214    176     75     66
ATOM   2025  N   LEU A 262      19.611  16.212  -9.217  1.00 19.16           N  
ANISOU 2025  N   LEU A 262     2418   2360   2501    172     47    131
ATOM   2026  CA  LEU A 262      19.391  15.804  -7.831  1.00 15.64           C  
ANISOU 2026  CA  LEU A 262     1985   1899   2059    163     39    154
ATOM   2027  C   LEU A 262      19.533  16.946  -6.803  1.00 22.36           C  
ANISOU 2027  C   LEU A 262     2841   2766   2889    155     41    170
ATOM   2028  O   LEU A 262      18.906  16.857  -5.750  1.00 22.70           O  
ANISOU 2028  O   LEU A 262     2893   2809   2923    144     41    184
ATOM   2029  CB  LEU A 262      20.317  14.621  -7.492  1.00 20.08           C  
ANISOU 2029  CB  LEU A 262     2546   2439   2644    174     22    158
ATOM   2030  CG  LEU A 262      19.880  13.267  -8.102  1.00 24.97           C  
ANISOU 2030  CG  LEU A 262     3166   3033   3287    180     12    145
ATOM   2031  CD1 LEU A 262      20.863  12.151  -7.699  1.00 25.19           C  
ANISOU 2031  CD1 LEU A 262     3193   3037   3341    194    -12    146
ATOM   2032  CD2 LEU A 262      18.425  12.877  -7.765  1.00 24.18           C  
ANISOU 2032  CD2 LEU A 262     3078   2922   3189    161     10    159
ATOM   2033  N   ASP A 263      20.289  18.011  -7.120  1.00 25.71           N  
ANISOU 2033  N   ASP A 263     3260   3206   3304    159     41    167
ATOM   2034  CA  ASP A 263      20.313  19.247  -6.324  1.00 26.09           C  
ANISOU 2034  CA  ASP A 263     3315   3266   3333    152     38    177
ATOM   2035  C   ASP A 263      19.041  20.083  -6.533  1.00 18.54           C  
ANISOU 2035  C   ASP A 263     2365   2317   2362    145     43    170
ATOM   2036  O   ASP A 263      18.491  20.577  -5.550  1.00 20.47           O  
ANISOU 2036  O   ASP A 263     2617   2568   2592    143     41    175
ATOM   2037  CB  ASP A 263      21.581  20.113  -6.511  1.00 22.43           C  
ANISOU 2037  CB  ASP A 263     2843   2815   2863    154     31    178
ATOM   2038  CG  ASP A 263      22.906  19.423  -6.163  1.00 26.27           C  
ANISOU 2038  CG  ASP A 263     3324   3299   3358    160     23    190
ATOM   2039  OD1 ASP A 263      22.889  18.233  -5.776  1.00 30.86           O  
ANISOU 2039  OD1 ASP A 263     3907   3864   3954    166     21    193
ATOM   2040  OD2 ASP A 263      23.936  20.121  -6.284  1.00 33.51           O1-
ANISOU 2040  OD2 ASP A 263     4235   4229   4267    158     15    196
ATOM   2041  N   MET A 264      18.552  20.178  -7.785  1.00 16.28           N  
ANISOU 2041  N   MET A 264     2073   2034   2077    144     50    155
ATOM   2042  CA  MET A 264      17.276  20.828  -8.104  1.00 21.27           C  
ANISOU 2042  CA  MET A 264     2710   2672   2698    139     53    146
ATOM   2043  C   MET A 264      16.058  20.086  -7.510  1.00 24.39           C  
ANISOU 2043  C   MET A 264     3109   3064   3093    136     61    149
ATOM   2044  O   MET A 264      15.078  20.738  -7.155  1.00 16.58           O  
ANISOU 2044  O   MET A 264     2123   2085   2090    135     61    145
ATOM   2045  CB  MET A 264      17.150  21.042  -9.631  1.00 15.59           C  
ANISOU 2045  CB  MET A 264     1984   1957   1982    136     58    132
ATOM   2046  CG  MET A 264      16.003  21.986 -10.040  1.00 15.93           C  
ANISOU 2046  CG  MET A 264     2032   2005   2015    131     57    124
ATOM   2047  SD  MET A 264      16.191  23.702  -9.483  1.00 20.57           S  
ANISOU 2047  SD  MET A 264     2628   2598   2589    130     35    127
ATOM   2048  CE  MET A 264      17.199  24.350 -10.838  1.00 26.01           C  
ANISOU 2048  CE  MET A 264     3308   3295   3280    118     27    128
ATOM   2049  N   CYS A 265      16.164  18.753  -7.362  1.00 22.36           N  
ANISOU 2049  N   CYS A 265     2851   2794   2852    135     62    156
ATOM   2050  CA  CYS A 265      15.199  17.895  -6.670  1.00 16.44           C  
ANISOU 2050  CA  CYS A 265     2103   2043   2102    126     65    166
ATOM   2051  C   CYS A 265      15.125  18.194  -5.163  1.00 13.78           C  
ANISOU 2051  C   CYS A 265     1769   1720   1747    122     61    182
ATOM   2052  O   CYS A 265      14.027  18.160  -4.613  1.00 17.05           O  
ANISOU 2052  O   CYS A 265     2181   2151   2145    115     66    186
ATOM   2053  CB  CYS A 265      15.509  16.401  -6.866  1.00 18.33           C  
ANISOU 2053  CB  CYS A 265     2342   2258   2364    124     58    173
ATOM   2054  SG  CYS A 265      15.116  15.887  -8.556  1.00 21.98           S  
ANISOU 2054  SG  CYS A 265     2801   2708   2844    129     62    151
ATOM   2055  N   ALA A 266      16.270  18.505  -4.528  1.00 21.30           N  
ANISOU 2055  N   ALA A 266     2724   2671   2699    127     53    190
ATOM   2056  CA  ALA A 266      16.341  18.901  -3.119  1.00 19.01           C  
ANISOU 2056  CA  ALA A 266     2436   2396   2389    124     48    203
ATOM   2057  C   ALA A 266      15.704  20.278  -2.865  1.00 18.43           C  
ANISOU 2057  C   ALA A 266     2364   2346   2292    131     50    187
ATOM   2058  O   ALA A 266      15.088  20.471  -1.817  1.00 24.75           O  
ANISOU 2058  O   ALA A 266     3162   3171   3072    128     52    189
ATOM   2059  CB  ALA A 266      17.803  18.890  -2.659  1.00 19.82           C  
ANISOU 2059  CB  ALA A 266     2543   2490   2499    128     37    215
ATOM   2060  N   SER A 267      15.832  21.190  -3.844  1.00 15.39           N  
ANISOU 2060  N   SER A 267     1982   1957   1910    139     46    170
ATOM   2061  CA  SER A 267      15.197  22.507  -3.840  1.00 14.99           C  
ANISOU 2061  CA  SER A 267     1933   1920   1842    147     41    152
ATOM   2062  C   SER A 267      13.675  22.414  -4.044  1.00 18.08           C  
ANISOU 2062  C   SER A 267     2318   2327   2225    145     52    142
ATOM   2063  O   SER A 267      12.934  23.074  -3.318  1.00 19.54           O  
ANISOU 2063  O   SER A 267     2499   2536   2388    152     50    132
ATOM   2064  CB  SER A 267      15.868  23.391  -4.902  1.00 21.33           C  
ANISOU 2064  CB  SER A 267     2741   2711   2653    150     28    142
ATOM   2065  OG  SER A 267      17.189  23.684  -4.498  1.00 24.66           O  
ANISOU 2065  OG  SER A 267     3165   3124   3079    150     17    155
ATOM   2066  N   LEU A 268      13.224  21.548  -4.972  1.00 23.51           N  
ANISOU 2066  N   LEU A 268     3002   3003   2928    137     62    142
ATOM   2067  CA  LEU A 268      11.805  21.247  -5.185  1.00 24.08           C  
ANISOU 2067  CA  LEU A 268     3066   3090   2992    133     72    135
ATOM   2068  C   LEU A 268      11.154  20.562  -3.967  1.00 21.87           C  
ANISOU 2068  C   LEU A 268     2778   2834   2696    124     78    152
ATOM   2069  O   LEU A 268      10.023  20.908  -3.637  1.00 24.44           O  
ANISOU 2069  O   LEU A 268     3094   3190   3000    125     83    144
ATOM   2070  CB  LEU A 268      11.621  20.433  -6.488  1.00 19.95           C  
ANISOU 2070  CB  LEU A 268     2542   2548   2489    124     80    135
ATOM   2071  CG  LEU A 268      10.161  20.029  -6.818  1.00 23.56           C  
ANISOU 2071  CG  LEU A 268     2991   3017   2942    116     90    134
ATOM   2072  CD1 LEU A 268       9.190  21.226  -6.845  1.00 20.82           C  
ANISOU 2072  CD1 LEU A 268     2640   2696   2576    125     90    114
ATOM   2073  CD2 LEU A 268      10.083  19.217  -8.123  1.00 23.34           C  
ANISOU 2073  CD2 LEU A 268     2964   2966   2936    109     94    131
ATOM   2074  N   LYS A 269      11.885  19.654  -3.294  1.00 17.93           N  
ANISOU 2074  N   LYS A 269     2282   2325   2205    113     76    176
ATOM   2075  CA  LYS A 269      11.485  19.004  -2.041  1.00 16.99           C  
ANISOU 2075  CA  LYS A 269     2155   2234   2068     99     77    197
ATOM   2076  C   LYS A 269      11.125  20.013  -0.935  1.00 20.18           C  
ANISOU 2076  C   LYS A 269     2553   2677   2438    111     76    185
ATOM   2077  O   LYS A 269      10.078  19.862  -0.309  1.00 20.27           O  
ANISOU 2077  O   LYS A 269     2549   2728   2423    105     83    186
ATOM   2078  CB  LYS A 269      12.587  18.008  -1.603  1.00 24.74           C  
ANISOU 2078  CB  LYS A 269     3142   3193   3065     89     67    224
ATOM   2079  CG  LYS A 269      12.451  17.433  -0.175  1.00 43.50           C  
ANISOU 2079  CG  LYS A 269     5511   5598   5417     74     63    249
ATOM   2080  CD  LYS A 269      13.633  16.583   0.297  1.00 43.25           C  
ANISOU 2080  CD  LYS A 269     5488   5541   5405     65     49    275
ATOM   2081  CE  LYS A 269      13.911  15.344  -0.561  1.00 46.89           C  
ANISOU 2081  CE  LYS A 269     5953   5965   5899     52     39    290
ATOM   2082  NZ  LYS A 269      14.962  14.525   0.059  1.00 52.84           N1+
ANISOU 2082  NZ  LYS A 269     6715   6688   6676     50     20    308
ATOM   2083  N   GLU A 270      11.986  21.025  -0.736  1.00 20.12           N  
ANISOU 2083  N   GLU A 270     2554   2660   2429    128     67    172
ATOM   2084  CA  GLU A 270      11.773  22.087   0.246  1.00 17.26           C  
ANISOU 2084  CA  GLU A 270     2188   2333   2036    143     61    155
ATOM   2085  C   GLU A 270      10.596  23.017  -0.118  1.00 24.99           C  
ANISOU 2085  C   GLU A 270     3159   3335   3002    158     63    124
ATOM   2086  O   GLU A 270       9.856  23.401   0.786  1.00 20.80           O  
ANISOU 2086  O   GLU A 270     2614   2849   2439    167     65    112
ATOM   2087  CB  GLU A 270      13.102  22.826   0.494  1.00 25.39           C  
ANISOU 2087  CB  GLU A 270     3233   3342   3072    156     44    149
ATOM   2088  CG  GLU A 270      13.015  23.997   1.500  1.00 37.70           C  
ANISOU 2088  CG  GLU A 270     4791   4934   4601    174     33    131
ATOM   2089  CD  GLU A 270      14.340  24.730   1.707  1.00 40.26           C  
ANISOU 2089  CD  GLU A 270     5130   5234   4932    184     12    129
ATOM   2090  OE1 GLU A 270      15.367  24.035   1.869  1.00 42.28           O  
ANISOU 2090  OE1 GLU A 270     5392   5466   5204    171     11    154
ATOM   2091  OE2 GLU A 270      14.305  25.981   1.709  1.00 45.51           O1-
ANISOU 2091  OE2 GLU A 270     5802   5904   5587    204     -7    102
ATOM   2092  N   LEU A 271      10.403  23.313  -1.418  1.00 20.66           N  
ANISOU 2092  N   LEU A 271     2617   2760   2474    162     62    111
ATOM   2093  CA  LEU A 271       9.254  24.073  -1.932  1.00 21.83           C  
ANISOU 2093  CA  LEU A 271     2757   2925   2613    176     61     82
ATOM   2094  C   LEU A 271       7.912  23.345  -1.735  1.00 19.28           C  
ANISOU 2094  C   LEU A 271     2413   2640   2271    165     79     88
ATOM   2095  O   LEU A 271       6.918  24.015  -1.465  1.00 21.58           O  
ANISOU 2095  O   LEU A 271     2690   2971   2539    179     79     65
ATOM   2096  CB  LEU A 271       9.459  24.419  -3.425  1.00 21.39           C  
ANISOU 2096  CB  LEU A 271     2711   2832   2583    177     55     72
ATOM   2097  CG  LEU A 271      10.523  25.507  -3.693  1.00 23.08           C  
ANISOU 2097  CG  LEU A 271     2942   3017   2810    187     31     63
ATOM   2098  CD1 LEU A 271      10.949  25.511  -5.178  1.00 25.52           C  
ANISOU 2098  CD1 LEU A 271     3259   3294   3145    177     29     68
ATOM   2099  CD2 LEU A 271      10.069  26.899  -3.195  1.00 28.79           C  
ANISOU 2099  CD2 LEU A 271     3667   3753   3518    213      8     30
ATOM   2100  N   LEU A 272       7.900  22.005  -1.844  1.00 17.18           N  
ANISOU 2100  N   LEU A 272     2145   2365   2017    139     90    120
ATOM   2101  CA  LEU A 272       6.729  21.170  -1.564  1.00 19.98           C  
ANISOU 2101  CA  LEU A 272     2480   2756   2356    122    103    133
ATOM   2102  C   LEU A 272       6.393  21.122  -0.064  1.00 24.00           C  
ANISOU 2102  C   LEU A 272     2970   3321   2826    119    106    141
ATOM   2103  O   LEU A 272       5.219  21.216   0.292  1.00 20.18           O  
ANISOU 2103  O   LEU A 272     2464   2890   2314    118    115    134
ATOM   2104  CB  LEU A 272       6.957  19.734  -2.091  1.00 25.87           C  
ANISOU 2104  CB  LEU A 272     3231   3473   3127     94    107    166
ATOM   2105  CG  LEU A 272       6.922  19.575  -3.625  1.00 28.34           C  
ANISOU 2105  CG  LEU A 272     3555   3740   3472     94    107    157
ATOM   2106  CD1 LEU A 272       7.420  18.173  -4.048  1.00 27.10           C  
ANISOU 2106  CD1 LEU A 272     3404   3552   3340     71    104    186
ATOM   2107  CD2 LEU A 272       5.532  19.904  -4.203  1.00 28.49           C  
ANISOU 2107  CD2 LEU A 272     3564   3775   3485    100    113    136
ATOM   2108  N   GLN A 273       7.425  20.970   0.779  1.00 25.71           N  
ANISOU 2108  N   GLN A 273     3196   3534   3040    116     99    156
ATOM   2109  CA  GLN A 273       7.297  20.819   2.227  1.00 26.29           C  
ANISOU 2109  CA  GLN A 273     3252   3662   3075    108    101    170
ATOM   2110  C   GLN A 273       6.947  22.117   2.974  1.00 31.00           C  
ANISOU 2110  C   GLN A 273     3838   4301   3638    140     97    130
ATOM   2111  O   GLN A 273       6.200  22.047   3.950  1.00 37.30           O  
ANISOU 2111  O   GLN A 273     4611   5167   4396    140    105    127
ATOM   2112  CB  GLN A 273       8.582  20.172   2.780  1.00 19.56           C  
ANISOU 2112  CB  GLN A 273     2414   2784   2234     93     92    200
ATOM   2113  CG  GLN A 273       8.692  18.671   2.420  1.00 22.55           C  
ANISOU 2113  CG  GLN A 273     2796   3135   2638     59     91    243
ATOM   2114  CD  GLN A 273      10.021  18.008   2.800  1.00 26.65           C  
ANISOU 2114  CD  GLN A 273     3331   3616   3178     49     78    269
ATOM   2115  OE1 GLN A 273      10.083  16.785   2.911  1.00 35.13           O  
ANISOU 2115  OE1 GLN A 273     4420   4666   4261     69     71    254
ATOM   2116  NE2 GLN A 273      11.093  18.781   2.985  1.00 31.86           N  
ANISOU 2116  NE2 GLN A 273     3990   4267   3848     18     70    309
ATOM   2117  N   ASN A 274       7.496  23.261   2.525  1.00 31.61           N  
ANISOU 2117  N   ASN A 274     3934   4344   3731    169     83     98
ATOM   2118  CA  ASN A 274       7.394  24.549   3.225  1.00 24.65           C  
ANISOU 2118  CA  ASN A 274     3049   3491   2825    204     70     57
ATOM   2119  C   ASN A 274       6.522  25.577   2.482  1.00 37.13           C  
ANISOU 2119  C   ASN A 274     4626   5072   4408    232     62     14
ATOM   2120  O   ASN A 274       6.110  26.546   3.118  1.00 25.91           O  
ANISOU 2120  O   ASN A 274     3197   3687   2963    263     50    -25
ATOM   2121  CB  ASN A 274       8.806  25.155   3.450  1.00 25.68           C  
ANISOU 2121  CB  ASN A 274     3206   3581   2971    215     50     54
ATOM   2122  CG  ASN A 274       9.790  24.307   4.273  1.00 34.72           C  
ANISOU 2122  CG  ASN A 274     4354   4728   4112    192     54     92
ATOM   2123  OD1 ASN A 274      10.998  24.496   4.165  1.00 39.08           O  
ANISOU 2123  OD1 ASN A 274     4888   5320   4642    170     68    118
ATOM   2124  ND2 ASN A 274       9.302  23.397   5.121  1.00 46.74           N  
ANISOU 2124  ND2 ASN A 274     5898   6207   5655    195     38     98
ATOM   2125  N   GLY A 275       6.262  25.384   1.177  1.00 25.96           N  
ANISOU 2125  N   GLY A 275     3219   3622   3023    223     66     18
ATOM   2126  CA  GLY A 275       5.610  26.383   0.322  1.00 30.92           C  
ANISOU 2126  CA  GLY A 275     3847   4240   3659    249     53    -22
ATOM   2127  C   GLY A 275       6.628  27.439  -0.141  1.00 26.75           C  
ANISOU 2127  C   GLY A 275     3346   3662   3154    267     23    -39
ATOM   2128  O   GLY A 275       7.835  27.259   0.023  1.00 23.20           O  
ANISOU 2128  O   GLY A 275     2913   3186   2715    259     16    -20
ATOM   2129  N   MET A 276       6.130  28.535  -0.741  1.00 22.50           N  
ANISOU 2129  N   MET A 276     2812   3110   2626    291      2    -74
ATOM   2130  CA  MET A 276       6.945  29.661  -1.219  1.00 37.41           C  
ANISOU 2130  CA  MET A 276     4726   4948   4539    304    -34    -88
ATOM   2131  C   MET A 276       7.012  30.840  -0.235  1.00 38.50           C  
ANISOU 2131  C   MET A 276     4867   5099   4661    341    -68   -128
ATOM   2132  O   MET A 276       7.869  31.702  -0.417  1.00 32.52           O  
ANISOU 2132  O   MET A 276     4133   4298   3924    349   -104   -136
ATOM   2133  CB  MET A 276       6.420  30.183  -2.569  1.00 27.22           C  
ANISOU 2133  CB  MET A 276     3443   3626   3275    303    -46    -98
ATOM   2134  CG  MET A 276       6.397  29.150  -3.697  1.00 39.71           C  
ANISOU 2134  CG  MET A 276     5025   5186   4876    271    -21    -65
ATOM   2135  SD  MET A 276       6.194  29.922  -5.324  1.00 49.63           S  
ANISOU 2135  SD  MET A 276     6295   6397   6163    269    -46    -74
ATOM   2136  CE  MET A 276       5.870  28.435  -6.288  1.00 30.74           C  
ANISOU 2136  CE  MET A 276     3888   4016   3775    244     -6    -54
ATOM   2137  N   ASN A 277       6.120  30.878   0.771  1.00 38.88           N  
ANISOU 2137  N   ASN A 277     4893   5208   4674    363    -60   -155
ATOM   2138  CA  ASN A 277       6.061  31.902   1.822  1.00 43.96           C  
ANISOU 2138  CA  ASN A 277     5535   5873   5296    403    -91   -198
ATOM   2139  C   ASN A 277       5.768  33.327   1.291  1.00 37.03           C  
ANISOU 2139  C   ASN A 277     4674   4956   4441    434   -139   -240
ATOM   2140  O   ASN A 277       6.344  34.301   1.778  1.00 40.17           O  
ANISOU 2140  O   ASN A 277     5090   5330   4844    456   -181   -262
ATOM   2141  CB  ASN A 277       7.324  31.824   2.727  1.00 56.37           C  
ANISOU 2141  CB  ASN A 277     7122   7434   6862    396    -98   -180
ATOM   2142  CG  ASN A 277       6.970  31.719   4.211  1.00 71.81           C  
ANISOU 2142  CG  ASN A 277     9054   9459   8770    412    -87   -196
ATOM   2143  OD1 ASN A 277       6.589  30.651   4.685  1.00 85.06           O  
ANISOU 2143  OD1 ASN A 277    10711  11182  10425    388    -49   -167
ATOM   2144  ND2 ASN A 277       7.091  32.827   4.944  1.00 78.01           N  
ANISOU 2144  ND2 ASN A 277     9843  10257   9540    452   -122   -243
ATOM   2145  N   GLY A 278       4.865  33.416   0.298  1.00 33.18           N  
ANISOU 2145  N   GLY A 278     4178   4461   3966    436   -138   -251
ATOM   2146  CA  GLY A 278       4.427  34.671  -0.320  1.00 35.43           C  
ANISOU 2146  CA  GLY A 278     4476   4709   4274    464   -187   -289
ATOM   2147  C   GLY A 278       5.330  35.111  -1.485  1.00 34.77           C  
ANISOU 2147  C   GLY A 278     4426   4552   4235    438   -214   -261
ATOM   2148  O   GLY A 278       4.984  36.074  -2.171  1.00 29.87           O  
ANISOU 2148  O   GLY A 278     3815   3897   3636    452   -255   -284
ATOM   2149  N   ARG A 279       6.458  34.420  -1.730  1.00 34.82           N  
ANISOU 2149  N   ARG A 279     4444   4535   4251    402   -195   -213
ATOM   2150  CA  ARG A 279       7.346  34.670  -2.864  1.00 32.77           C  
ANISOU 2150  CA  ARG A 279     4209   4216   4026    375   -218   -184
ATOM   2151  C   ARG A 279       6.827  34.024  -4.157  1.00 38.00           C  
ANISOU 2151  C   ARG A 279     4864   4870   4703    349   -192   -163
ATOM   2152  O   ARG A 279       5.959  33.152  -4.116  1.00 40.72           O  
ANISOU 2152  O   ARG A 279     5188   5251   5034    347   -154   -164
ATOM   2153  CB  ARG A 279       8.765  34.184  -2.529  1.00 25.85           C  
ANISOU 2153  CB  ARG A 279     3345   3324   3152    349   -209   -144
ATOM   2154  CG  ARG A 279       9.385  34.929  -1.333  1.00 32.48           C  
ANISOU 2154  CG  ARG A 279     4192   4173   3976    374   -235   -165
ATOM   2155  CD  ARG A 279      10.917  34.898  -1.334  1.00 30.39           C  
ANISOU 2155  CD  ARG A 279     3948   3874   3726    352   -251   -131
ATOM   2156  NE  ARG A 279      11.447  35.677  -2.465  1.00 45.36           N  
ANISOU 2156  NE  ARG A 279     5861   5720   5653    333   -287   -116
ATOM   2157  CZ  ARG A 279      12.726  36.030  -2.657  1.00 44.56           C  
ANISOU 2157  CZ  ARG A 279     5776   5587   5567    310   -310    -84
ATOM   2158  NH1 ARG A 279      13.668  35.761  -1.743  1.00 30.26           N  
ANISOU 2158  NH1 ARG A 279     3968   3784   3746    305   -300    -68
ATOM   2159  NH2 ARG A 279      13.069  36.670  -3.782  1.00 42.61           N1+
ANISOU 2159  NH2 ARG A 279     5542   5303   5345    288   -343    -67
ATOM   2160  N   THR A 280       7.380  34.490  -5.285  1.00 33.36           N  
ANISOU 2160  N   THR A 280     4294   4236   4144    326   -216   -142
ATOM   2161  CA  THR A 280       7.024  34.048  -6.630  1.00 30.68           C  
ANISOU 2161  CA  THR A 280     3950   3886   3819    303   -200   -126
ATOM   2162  C   THR A 280       8.281  33.597  -7.391  1.00 16.05           C  
ANISOU 2162  C   THR A 280     2107   2011   1981    264   -187    -80
ATOM   2163  O   THR A 280       9.389  34.045  -7.093  1.00 27.27           O  
ANISOU 2163  O   THR A 280     3541   3414   3406    255   -207    -64
ATOM   2164  CB  THR A 280       6.357  35.198  -7.434  1.00 32.46           C  
ANISOU 2164  CB  THR A 280     4185   4085   4065    314   -246   -149
ATOM   2165  OG1 THR A 280       7.214  36.320  -7.574  1.00 27.96           O  
ANISOU 2165  OG1 THR A 280     3638   3474   3511    312   -302   -145
ATOM   2166  CG2 THR A 280       5.032  35.667  -6.814  1.00 29.37           C  
ANISOU 2166  CG2 THR A 280     3779   3721   3659    356   -255   -199
ATOM   2167  N   ILE A 281       8.059  32.710  -8.369  1.00 24.36           N  
ANISOU 2167  N   ILE A 281     3150   3066   3038    241   -156    -62
ATOM   2168  CA  ILE A 281       9.065  32.172  -9.277  1.00 22.58           C  
ANISOU 2168  CA  ILE A 281     2930   2827   2824    207   -144    -26
ATOM   2169  C   ILE A 281       8.516  32.382 -10.700  1.00 23.42           C  
ANISOU 2169  C   ILE A 281     3036   2917   2945    190   -153    -21
ATOM   2170  O   ILE A 281       7.428  31.890 -10.992  1.00 22.17           O  
ANISOU 2170  O   ILE A 281     2867   2771   2785    192   -131    -31
ATOM   2171  CB  ILE A 281       9.292  30.650  -9.033  1.00 24.86           C  
ANISOU 2171  CB  ILE A 281     3205   3136   3103    196    -93     -7
ATOM   2172  CG1 ILE A 281       9.759  30.362  -7.588  1.00 24.09           C  
ANISOU 2172  CG1 ILE A 281     3107   3054   2991    210    -86     -7
ATOM   2173  CG2 ILE A 281      10.266  30.015 -10.047  1.00 20.63           C  
ANISOU 2173  CG2 ILE A 281     2671   2589   2579    168    -84     23
ATOM   2174  CD1 ILE A 281       9.778  28.872  -7.214  1.00 24.74           C  
ANISOU 2174  CD1 ILE A 281     3177   3158   3063    202    -43      9
ATOM   2175  N   LEU A 282       9.238  33.157 -11.532  1.00 22.94           N  
ANISOU 2175  N   LEU A 282     2987   2833   2897    170   -188     -4
ATOM   2176  CA  LEU A 282       8.833  33.595 -12.883  1.00 29.26           C  
ANISOU 2176  CA  LEU A 282     3788   3620   3710    150   -204      3
ATOM   2177  C   LEU A 282       7.443  34.278 -12.916  1.00 26.31           C  
ANISOU 2177  C   LEU A 282     3414   3240   3341    173   -223    -30
ATOM   2178  O   LEU A 282       6.666  34.056 -13.847  1.00 24.17           O  
ANISOU 2178  O   LEU A 282     3136   2974   3074    166   -210    -33
ATOM   2179  CB  LEU A 282       8.944  32.433 -13.910  1.00 25.53           C  
ANISOU 2179  CB  LEU A 282     3303   3165   3234    128   -159     22
ATOM   2180  CG  LEU A 282      10.380  31.957 -14.203  1.00 26.06           C  
ANISOU 2180  CG  LEU A 282     3366   3238   3298    103   -146     52
ATOM   2181  CD1 LEU A 282      10.358  30.665 -15.049  1.00 24.26           C  
ANISOU 2181  CD1 LEU A 282     3123   3028   3066     90   -101     60
ATOM   2182  CD2 LEU A 282      11.235  33.066 -14.860  1.00 26.39           C  
ANISOU 2182  CD2 LEU A 282     3415   3265   3346     77   -191     74
ATOM   2183  N   GLY A 283       7.151  35.087 -11.883  1.00 25.87           N  
ANISOU 2183  N   GLY A 283     3366   3178   3285    204   -256    -57
ATOM   2184  CA  GLY A 283       5.897  35.822 -11.724  1.00 30.80           C  
ANISOU 2184  CA  GLY A 283     3988   3801   3913    233   -279    -95
ATOM   2185  C   GLY A 283       4.705  34.948 -11.290  1.00 32.18           C  
ANISOU 2185  C   GLY A 283     4142   4012   4072    252   -232   -116
ATOM   2186  O   GLY A 283       3.587  35.461 -11.295  1.00 34.94           O  
ANISOU 2186  O   GLY A 283     4486   4366   4425    274   -247   -146
ATOM   2187  N   SER A 284       4.912  33.669 -10.923  1.00 23.09           N  
ANISOU 2187  N   SER A 284     2979   2889   2905    244   -181   -100
ATOM   2188  CA  SER A 284       3.857  32.761 -10.465  1.00 22.13           C  
ANISOU 2188  CA  SER A 284     2836   2805   2766    256   -141   -114
ATOM   2189  C   SER A 284       4.063  32.391  -8.989  1.00 26.60           C  
ANISOU 2189  C   SER A 284     3394   3403   3309    276   -124   -124
ATOM   2190  O   SER A 284       5.181  32.075  -8.585  1.00 23.38           O  
ANISOU 2190  O   SER A 284     2995   2990   2899    269   -122   -107
ATOM   2191  CB  SER A 284       3.839  31.502 -11.354  1.00 31.87           C  
ANISOU 2191  CB  SER A 284     4062   4045   4002    225    -97    -85
ATOM   2192  OG  SER A 284       2.768  30.656 -10.988  1.00 37.51           O  
ANISOU 2192  OG  SER A 284     4756   4796   4699    232    -61    -92
ATOM   2193  N   ALA A 285       2.950  32.378  -8.238  1.00 20.85           N  
ANISOU 2193  N   ALA A 285     2645   2713   2562    300   -112   -151
ATOM   2194  CA  ALA A 285       2.867  31.910  -6.852  1.00 25.74           C  
ANISOU 2194  CA  ALA A 285     3251   3376   3154    318    -94   -162
ATOM   2195  C   ALA A 285       2.660  30.384  -6.732  1.00 25.69           C  
ANISOU 2195  C   ALA A 285     3227   3400   3132    294    -44   -133
ATOM   2196  O   ALA A 285       2.613  29.881  -5.608  1.00 31.44           O  
ANISOU 2196  O   ALA A 285     3940   4169   3834    300    -26   -134
ATOM   2197  CB  ALA A 285       1.727  32.674  -6.159  1.00 28.27           C  
ANISOU 2197  CB  ALA A 285     3554   3732   3457    359   -112   -210
ATOM   2198  N   LEU A 286       2.541  29.684  -7.874  1.00 25.56           N  
ANISOU 2198  N   LEU A 286     3214   3364   3133    265    -25   -107
ATOM   2199  CA  LEU A 286       2.371  28.234  -7.980  1.00 23.18           C  
ANISOU 2199  CA  LEU A 286     2901   3083   2825    240     14    -79
ATOM   2200  C   LEU A 286       3.516  27.635  -8.813  1.00 25.65           C  
ANISOU 2200  C   LEU A 286     3230   3357   3159    212     22    -47
ATOM   2201  O   LEU A 286       4.124  28.330  -9.628  1.00 25.37           O  
ANISOU 2201  O   LEU A 286     3210   3287   3142    208      1    -46
ATOM   2202  CB  LEU A 286       1.024  27.930  -8.676  1.00 22.37           C  
ANISOU 2202  CB  LEU A 286     2781   2998   2722    236     28    -86
ATOM   2203  CG  LEU A 286      -0.238  28.381  -7.906  1.00 33.19           C  
ANISOU 2203  CG  LEU A 286     4126   4414   4069    263     25   -118
ATOM   2204  CD1 LEU A 286      -1.499  28.165  -8.762  1.00 32.43           C  
ANISOU 2204  CD1 LEU A 286     4018   4323   3980    252     36   -118
ATOM   2205  CD2 LEU A 286      -0.374  27.722  -6.517  1.00 35.84           C  
ANISOU 2205  CD2 LEU A 286     4442   4806   4372    265     46   -112
ATOM   2206  N   LEU A 287       3.765  26.334  -8.604  1.00 18.64           N  
ANISOU 2206  N   LEU A 287     2337   2477   2268    192     49    -20
ATOM   2207  CA  LEU A 287       4.704  25.531  -9.383  1.00 15.48           C  
ANISOU 2207  CA  LEU A 287     1949   2045   1888    171     57      4
ATOM   2208  C   LEU A 287       4.027  25.103 -10.700  1.00 18.23           C  
ANISOU 2208  C   LEU A 287     2296   2382   2250    157     64      5
ATOM   2209  O   LEU A 287       3.089  24.305 -10.669  1.00 25.04           O  
ANISOU 2209  O   LEU A 287     3145   3263   3107    153     78      5
ATOM   2210  CB  LEU A 287       5.162  24.321  -8.531  1.00 17.50           C  
ANISOU 2210  CB  LEU A 287     2202   2308   2139    158     75     29
ATOM   2211  CG  LEU A 287       5.981  24.703  -7.270  1.00 20.44           C  
ANISOU 2211  CG  LEU A 287     2576   2695   2496    171     67     29
ATOM   2212  CD1 LEU A 287       6.179  23.496  -6.338  1.00 27.74           C  
ANISOU 2212  CD1 LEU A 287     3495   3630   3413    156     83     55
ATOM   2213  CD2 LEU A 287       7.342  25.323  -7.624  1.00 31.67           C  
ANISOU 2213  CD2 LEU A 287     4016   4090   3929    177     46     26
ATOM   2214  N   GLU A 288       4.496  25.675 -11.823  1.00 20.20           N  
ANISOU 2214  N   GLU A 288     2556   2602   2515    149     52      7
ATOM   2215  CA  GLU A 288       3.997  25.419 -13.181  1.00 24.62           C  
ANISOU 2215  CA  GLU A 288     3116   3151   3088    137     56      6
ATOM   2216  C   GLU A 288       4.512  24.068 -13.705  1.00 20.97           C  
ANISOU 2216  C   GLU A 288     2654   2678   2634    119     75     24
ATOM   2217  O   GLU A 288       5.692  23.782 -13.507  1.00 19.63           O  
ANISOU 2217  O   GLU A 288     2491   2500   2470    116     76     35
ATOM   2218  CB  GLU A 288       4.494  26.549 -14.110  1.00 25.21           C  
ANISOU 2218  CB  GLU A 288     3201   3206   3172    135     30     -1
ATOM   2219  CG  GLU A 288       4.033  27.975 -13.739  1.00 47.07           C  
ANISOU 2219  CG  GLU A 288     5972   5976   5936    155      0    -22
ATOM   2220  CD  GLU A 288       2.530  28.211 -13.875  1.00 53.93           C  
ANISOU 2220  CD  GLU A 288     6832   6855   6806    164     -4    -42
ATOM   2221  OE1 GLU A 288       1.997  28.956 -13.028  1.00 55.36           O  
ANISOU 2221  OE1 GLU A 288     7010   7044   6980    188    -25    -66
ATOM   2222  OE2 GLU A 288       1.939  27.674 -14.836  1.00 46.04           O1-
ANISOU 2222  OE2 GLU A 288     5827   5854   5811    150     12    -36
ATOM   2223  N   ASP A 289       3.655  23.296 -14.399  1.00 17.94           N  
ANISOU 2223  N   ASP A 289     2264   2297   2255    109     88     25
ATOM   2224  CA  ASP A 289       3.983  21.945 -14.883  1.00 27.58           C  
ANISOU 2224  CA  ASP A 289     3487   3505   3487     96    101     38
ATOM   2225  C   ASP A 289       3.648  21.728 -16.379  1.00 24.15           C  
ANISOU 2225  C   ASP A 289     3054   3060   3063     85    102     31
ATOM   2226  O   ASP A 289       3.598  20.570 -16.794  1.00 17.32           O  
ANISOU 2226  O   ASP A 289     2188   2186   2207     76    111     36
ATOM   2227  CB  ASP A 289       3.368  20.825 -14.002  1.00 19.46           C  
ANISOU 2227  CB  ASP A 289     2451   2487   2455     90    113     51
ATOM   2228  CG  ASP A 289       1.849  20.631 -14.079  1.00 22.93           C  
ANISOU 2228  CG  ASP A 289     2880   2939   2892     82    118     49
ATOM   2229  OD1 ASP A 289       1.132  21.543 -14.546  1.00 22.90           O  
ANISOU 2229  OD1 ASP A 289     2874   2941   2886     87    113     34
ATOM   2230  OD2 ASP A 289       1.416  19.540 -13.657  1.00 22.88           O1-
ANISOU 2230  OD2 ASP A 289     2869   2938   2886     69    125     66
ATOM   2231  N   GLU A 290       3.430  22.795 -17.169  1.00 19.63           N  
ANISOU 2231  N   GLU A 290     2483   2486   2490     86     89     21
ATOM   2232  CA  GLU A 290       3.136  22.686 -18.607  1.00 22.38           C  
ANISOU 2232  CA  GLU A 290     2832   2827   2846     73     90     16
ATOM   2233  C   GLU A 290       4.202  23.362 -19.484  1.00 25.39           C  
ANISOU 2233  C   GLU A 290     3216   3204   3226     66     80     17
ATOM   2234  O   GLU A 290       3.875  23.868 -20.557  1.00 25.58           O  
ANISOU 2234  O   GLU A 290     3239   3228   3252     55     74     13
ATOM   2235  CB  GLU A 290       1.693  23.127 -18.934  1.00 25.47           C  
ANISOU 2235  CB  GLU A 290     3219   3223   3236     73     83      6
ATOM   2236  CG  GLU A 290       0.625  22.371 -18.117  1.00 23.21           C  
ANISOU 2236  CG  GLU A 290     2923   2948   2947     74     97      9
ATOM   2237  CD  GLU A 290      -0.802  22.500 -18.658  1.00 35.48           C  
ANISOU 2237  CD  GLU A 290     4470   4506   4503     68     98      3
ATOM   2238  OE1 GLU A 290      -1.032  23.321 -19.573  1.00 23.02           O  
ANISOU 2238  OE1 GLU A 290     2896   2920   2930     64     86     -6
ATOM   2239  OE2 GLU A 290      -1.654  21.730 -18.163  1.00 25.69           O1-
ANISOU 2239  OE2 GLU A 290     3222   3279   3262     63    109     10
ATOM   2240  N   PHE A 291       5.465  23.296 -19.038  1.00 19.65           N  
ANISOU 2240  N   PHE A 291     2491   2478   2497     70     78     24
ATOM   2241  CA  PHE A 291       6.658  23.547 -19.840  1.00 18.55           C  
ANISOU 2241  CA  PHE A 291     2350   2344   2355     62     73     28
ATOM   2242  C   PHE A 291       7.529  22.295 -19.737  1.00 22.49           C  
ANISOU 2242  C   PHE A 291     2845   2845   2857     67     89     29
ATOM   2243  O   PHE A 291       8.082  22.036 -18.667  1.00 18.75           O  
ANISOU 2243  O   PHE A 291     2373   2367   2385     77     92     35
ATOM   2244  CB  PHE A 291       7.448  24.764 -19.314  1.00 16.50           C  
ANISOU 2244  CB  PHE A 291     2093   2086   2089     61     53     37
ATOM   2245  CG  PHE A 291       6.731  26.094 -19.383  1.00 24.63           C  
ANISOU 2245  CG  PHE A 291     3128   3110   3119     58     28     34
ATOM   2246  CD1 PHE A 291       6.734  26.833 -20.583  1.00 27.11           C  
ANISOU 2246  CD1 PHE A 291     3442   3426   3432     40     10     38
ATOM   2247  CD2 PHE A 291       5.958  26.546 -18.292  1.00 28.82           C  
ANISOU 2247  CD2 PHE A 291     3665   3635   3651     74     18     27
ATOM   2248  CE1 PHE A 291       6.061  28.045 -20.643  1.00 24.08           C  
ANISOU 2248  CE1 PHE A 291     3066   3032   3053     38    -20     36
ATOM   2249  CE2 PHE A 291       5.281  27.755 -18.378  1.00 33.65           C  
ANISOU 2249  CE2 PHE A 291     4281   4238   4265     77    -10     19
ATOM   2250  CZ  PHE A 291       5.343  28.507 -19.545  1.00 20.76           C  
ANISOU 2250  CZ  PHE A 291     2651   2601   2636     58    -32     24
ATOM   2251  N   THR A 292       7.669  21.558 -20.851  1.00 16.82           N  
ANISOU 2251  N   THR A 292     2119   2132   2138     61     96     21
ATOM   2252  CA  THR A 292       8.623  20.452 -20.956  1.00 21.40           C  
ANISOU 2252  CA  THR A 292     2695   2714   2723     71    104     15
ATOM   2253  C   THR A 292      10.079  20.978 -20.941  1.00 18.14           C  
ANISOU 2253  C   THR A 292     2274   2319   2300     71    100     21
ATOM   2254  O   THR A 292      10.294  22.149 -21.264  1.00 17.02           O  
ANISOU 2254  O   THR A 292     2129   2190   2146     58     88     31
ATOM   2255  CB  THR A 292       8.403  19.586 -22.235  1.00 18.73           C  
ANISOU 2255  CB  THR A 292     2351   2379   2386     70    110     -1
ATOM   2256  OG1 THR A 292       8.905  20.177 -23.419  1.00 21.95           O  
ANISOU 2256  OG1 THR A 292     2748   2814   2779     58    107     -4
ATOM   2257  CG2 THR A 292       6.951  19.153 -22.452  1.00 20.25           C  
ANISOU 2257  CG2 THR A 292     2550   2556   2588     65    112     -5
ATOM   2258  N   PRO A 293      11.060  20.102 -20.620  1.00 17.69           N  
ANISOU 2258  N   PRO A 293     2211   2264   2247     84    105     17
ATOM   2259  CA  PRO A 293      12.494  20.408 -20.786  1.00 18.19           C  
ANISOU 2259  CA  PRO A 293     2262   2352   2298     84    102     21
ATOM   2260  C   PRO A 293      12.907  20.974 -22.160  1.00 28.17           C  
ANISOU 2260  C   PRO A 293     3511   3650   3544     69     99     18
ATOM   2261  O   PRO A 293      13.727  21.889 -22.195  1.00 22.92           O  
ANISOU 2261  O   PRO A 293     2838   3006   2865     54     89     34
ATOM   2262  CB  PRO A 293      13.190  19.077 -20.458  1.00 18.45           C  
ANISOU 2262  CB  PRO A 293     2290   2380   2342    105    107      9
ATOM   2263  CG  PRO A 293      12.234  18.375 -19.503  1.00 22.03           C  
ANISOU 2263  CG  PRO A 293     2758   2798   2813    111    108     11
ATOM   2264  CD  PRO A 293      10.861  18.792 -19.994  1.00 24.10           C  
ANISOU 2264  CD  PRO A 293     3028   3054   3076     99    110     11
ATOM   2265  N   PHE A 294      12.288  20.475 -23.246  1.00 23.58           N  
ANISOU 2265  N   PHE A 294     2923   3074   2961     69    106      0
ATOM   2266  CA  PHE A 294      12.534  20.946 -24.608  1.00 21.04           C  
ANISOU 2266  CA  PHE A 294     2585   2790   2618     52    104     -2
ATOM   2267  C   PHE A 294      11.910  22.323 -24.904  1.00 16.99           C  
ANISOU 2267  C   PHE A 294     2080   2277   2099     26     89     20
ATOM   2268  O   PHE A 294      12.528  23.078 -25.649  1.00 20.26           O  
ANISOU 2268  O   PHE A 294     2481   2724   2495      5     78     34
ATOM   2269  CB  PHE A 294      12.096  19.874 -25.622  1.00 28.91           C  
ANISOU 2269  CB  PHE A 294     3578   3792   3616     58    114    -28
ATOM   2270  CG  PHE A 294      12.492  20.146 -27.065  1.00 55.58           C  
ANISOU 2270  CG  PHE A 294     6931   7220   6966     45    115    -36
ATOM   2271  CD1 PHE A 294      11.521  20.442 -28.043  1.00 69.90           C  
ANISOU 2271  CD1 PHE A 294     8744   9043   8770     28    113    -39
ATOM   2272  CD2 PHE A 294      13.856  20.161 -27.426  1.00 60.36           C  
ANISOU 2272  CD2 PHE A 294     7511   7870   7551     49    117    -38
ATOM   2273  CE1 PHE A 294      11.912  20.694 -29.352  1.00 76.13           C  
ANISOU 2273  CE1 PHE A 294     9509   9885   9531     14    114    -44
ATOM   2274  CE2 PHE A 294      14.226  20.428 -28.738  1.00 66.21           C  
ANISOU 2274  CE2 PHE A 294     8226   8670   8262     35    119    -43
ATOM   2275  CZ  PHE A 294      13.255  20.683 -29.699  1.00 76.15           C  
ANISOU 2275  CZ  PHE A 294     9485   9938   9510     16    118    -46
ATOM   2276  N   ASP A 295      10.753  22.648 -24.294  1.00 23.20           N  
ANISOU 2276  N   ASP A 295     2886   3029   2901     26     84     23
ATOM   2277  CA  ASP A 295      10.118  23.977 -24.363  1.00 26.32           C  
ANISOU 2277  CA  ASP A 295     3289   3418   3294      6     64     39
ATOM   2278  C   ASP A 295      10.982  25.077 -23.741  1.00 22.54           C  
ANISOU 2278  C   ASP A 295     2811   2945   2810     -2     44     60
ATOM   2279  O   ASP A 295      11.075  26.160 -24.320  1.00 18.71           O  
ANISOU 2279  O   ASP A 295     2324   2470   2316    -26     21     78
ATOM   2280  CB  ASP A 295       8.716  24.059 -23.715  1.00 24.38           C  
ANISOU 2280  CB  ASP A 295     3061   3139   3065     15     62     35
ATOM   2281  CG  ASP A 295       7.723  23.006 -24.182  1.00 28.83           C  
ANISOU 2281  CG  ASP A 295     3625   3695   3635     18     76     19
ATOM   2282  OD1 ASP A 295       7.841  22.542 -25.336  1.00 27.16           O  
ANISOU 2282  OD1 ASP A 295     3403   3502   3414     10     81     11
ATOM   2283  OD2 ASP A 295       6.808  22.716 -23.384  1.00 23.94           O1-
ANISOU 2283  OD2 ASP A 295     3015   3053   3028     29     80     14
ATOM   2284  N   VAL A 296      11.594  24.774 -22.583  1.00 21.00           N  
ANISOU 2284  N   VAL A 296     2620   2738   2621     16     50     61
ATOM   2285  CA  VAL A 296      12.487  25.683 -21.871  1.00 20.37           C  
ANISOU 2285  CA  VAL A 296     2541   2660   2537      9     31     81
ATOM   2286  C   VAL A 296      13.779  25.936 -22.665  1.00 18.27           C  
ANISOU 2286  C   VAL A 296     2254   2435   2251    -10     25     94
ATOM   2287  O   VAL A 296      14.160  27.097 -22.795  1.00 21.43           O  
ANISOU 2287  O   VAL A 296     2654   2846   2644    -35     -1    117
ATOM   2288  CB  VAL A 296      12.844  25.160 -20.453  1.00 12.22           C  
ANISOU 2288  CB  VAL A 296     1517   1612   1515     32     39     78
ATOM   2289  CG1 VAL A 296      13.882  26.031 -19.710  1.00 21.56           C  
ANISOU 2289  CG1 VAL A 296     2700   2798   2692     24     18     99
ATOM   2290  CG2 VAL A 296      11.576  25.030 -19.592  1.00 14.99           C  
ANISOU 2290  CG2 VAL A 296     1884   1933   1879     46     42     69
ATOM   2291  N   VAL A 297      14.380  24.870 -23.228  1.00 25.24           N  
ANISOU 2291  N   VAL A 297     3120   3345   3127      0     48     80
ATOM   2292  CA  VAL A 297      15.528  24.949 -24.137  1.00 41.07           C  
ANISOU 2292  CA  VAL A 297     5098   5400   5107    -17     47     90
ATOM   2293  C   VAL A 297      15.222  25.805 -25.384  1.00 38.43           C  
ANISOU 2293  C   VAL A 297     4756   5089   4756    -51     30    105
ATOM   2294  O   VAL A 297      15.982  26.727 -25.659  1.00 26.94           O  
ANISOU 2294  O   VAL A 297     3288   3663   3283    -80      9    132
ATOM   2295  CB  VAL A 297      16.036  23.536 -24.564  1.00 38.19           C  
ANISOU 2295  CB  VAL A 297     4713   5061   4737      6     73     62
ATOM   2296  CG1 VAL A 297      16.972  23.503 -25.795  1.00 44.39           C  
ANISOU 2296  CG1 VAL A 297     5464   5910   5490    -12     74     66
ATOM   2297  CG2 VAL A 297      16.736  22.826 -23.390  1.00 35.15           C  
ANISOU 2297  CG2 VAL A 297     4330   4659   4365     34     81     54
ATOM   2298  N   ARG A 298      14.098  25.523 -26.065  1.00 36.47           N  
ANISOU 2298  N   ARG A 298     4515   4828   4513    -50     36     90
ATOM   2299  CA  ARG A 298      13.587  26.237 -27.242  1.00 34.80           C  
ANISOU 2299  CA  ARG A 298     4296   4642   4286    -83     21    103
ATOM   2300  C   ARG A 298      13.382  27.747 -27.027  1.00 38.43           C  
ANISOU 2300  C   ARG A 298     4771   5079   4752   -109    -18    133
ATOM   2301  O   ARG A 298      13.800  28.524 -27.884  1.00 31.77           O  
ANISOU 2301  O   ARG A 298     3916   4265   3891   -146    -42    160
ATOM   2302  CB  ARG A 298      12.321  25.497 -27.741  1.00 48.34           C  
ANISOU 2302  CB  ARG A 298     6017   6342   6008    -74     36     78
ATOM   2303  CG  ARG A 298      11.229  26.309 -28.459  1.00 60.26           C  
ANISOU 2303  CG  ARG A 298     7536   7844   7518   -102     13     92
ATOM   2304  CD  ARG A 298      10.115  25.387 -28.973  1.00 61.50           C  
ANISOU 2304  CD  ARG A 298     7700   7986   7684    -91     30     67
ATOM   2305  NE  ARG A 298       8.821  26.080 -29.015  1.00 62.01           N  
ANISOU 2305  NE  ARG A 298     7785   8006   7768    -93     12     71
ATOM   2306  CZ  ARG A 298       7.768  25.798 -28.226  1.00 65.30           C  
ANISOU 2306  CZ  ARG A 298     8218   8387   8207    -69     25     52
ATOM   2307  NH1 ARG A 298       6.678  26.569 -28.293  1.00 64.30           N  
ANISOU 2307  NH1 ARG A 298     8107   8230   8096    -71      8     55
ATOM   2308  NH2 ARG A 298       7.782  24.765 -27.372  1.00 61.55           N1+
ANISOU 2308  NH2 ARG A 298     7741   7906   7738    -43     52     31
ATOM   2309  N   GLN A 299      12.751  28.131 -25.905  1.00 30.01           N  
ANISOU 2309  N   GLN A 299     3730   3962   3710    -92    -27    129
ATOM   2310  CA  GLN A 299      12.475  29.529 -25.572  1.00 24.98           C  
ANISOU 2310  CA  GLN A 299     3109   3299   3082   -110    -69    151
ATOM   2311  C   GLN A 299      13.715  30.301 -25.085  1.00 29.44           C  
ANISOU 2311  C   GLN A 299     3672   3873   3642   -125    -95    178
ATOM   2312  O   GLN A 299      13.811  31.498 -25.357  1.00 37.09           O  
ANISOU 2312  O   GLN A 299     4648   4833   4612   -152   -138    205
ATOM   2313  CB  GLN A 299      11.289  29.589 -24.590  1.00 31.10           C  
ANISOU 2313  CB  GLN A 299     3909   4024   3883    -83    -72    132
ATOM   2314  CG  GLN A 299      10.934  31.010 -24.099  1.00 26.19           C  
ANISOU 2314  CG  GLN A 299     3305   3371   3273    -92   -121    146
ATOM   2315  CD  GLN A 299       9.585  31.143 -23.391  1.00 31.63           C  
ANISOU 2315  CD  GLN A 299     4013   4021   3983    -65   -126    123
ATOM   2316  OE1 GLN A 299       9.240  32.240 -22.961  1.00 27.83           O  
ANISOU 2316  OE1 GLN A 299     3548   3513   3515    -63   -166    126
ATOM   2317  NE2 GLN A 299       8.804  30.069 -23.267  1.00 21.94           N  
ANISOU 2317  NE2 GLN A 299     2784   2794   2759    -44    -89     99
ATOM   2318  N   CYS A 300      14.642  29.606 -24.404  1.00 38.23           N  
ANISOU 2318  N   CYS A 300     4776   4999   4751   -107    -73    174
ATOM   2319  CA  CYS A 300      15.886  30.177 -23.882  1.00 41.43           C  
ANISOU 2319  CA  CYS A 300     5175   5417   5148   -122    -95    201
ATOM   2320  C   CYS A 300      17.055  30.109 -24.896  1.00 46.32           C  
ANISOU 2320  C   CYS A 300     5761   6101   5737   -147    -87    219
ATOM   2321  O   CYS A 300      18.137  30.594 -24.562  1.00 51.50           O  
ANISOU 2321  O   CYS A 300     6406   6777   6384   -157    -97    240
ATOM   2322  CB  CYS A 300      16.282  29.532 -22.534  1.00 43.54           C  
ANISOU 2322  CB  CYS A 300     5454   5662   5429    -89    -80    188
ATOM   2323  SG  CYS A 300      15.032  29.896 -21.261  1.00 50.38           S  
ANISOU 2323  SG  CYS A 300     6353   6467   6322    -58    -88    167
ATOM   2324  N   SER A 301      16.835  29.545 -26.101  1.00 44.88           N  
ANISOU 2324  N   SER A 301     5560   5956   5538   -158    -69    210
ATOM   2325  CA  SER A 301      17.817  29.474 -27.195  1.00 39.56           C  
ANISOU 2325  CA  SER A 301     4849   5353   4829   -184    -64    226
ATOM   2326  C   SER A 301      17.304  30.075 -28.520  1.00 48.26           C  
ANISOU 2326  C   SER A 301     5939   6487   5911   -223    -80    242
ATOM   2327  O   SER A 301      18.122  30.301 -29.411  1.00 47.01           O  
ANISOU 2327  O   SER A 301     5747   6396   5719   -254    -82    263
ATOM   2328  CB  SER A 301      18.336  28.029 -27.371  1.00 60.12           C  
ANISOU 2328  CB  SER A 301     7431   7991   7423   -150    -19    190
ATOM   2329  OG  SER A 301      17.400  27.179 -28.001  1.00 69.72           O  
ANISOU 2329  OG  SER A 301     8644   9212   8636   -140      1    162
ATOM   2330  N   GLY A 302      15.993  30.356 -28.625  1.00 49.68           N  
ANISOU 2330  N   GLY A 302     6141   6625   6108   -224    -91    235
ATOM   2331  CA  GLY A 302      15.387  31.052 -29.761  1.00 60.09           C  
ANISOU 2331  CA  GLY A 302     7453   7966   7411   -267   -116    258
ATOM   2332  C   GLY A 302      15.296  30.181 -31.024  1.00 56.42           C  
ANISOU 2332  C   GLY A 302     6965   7550   6922   -268    -85    238
ATOM   2333  O   GLY A 302      15.597  30.679 -32.109  1.00 45.65           O  
ANISOU 2333  O   GLY A 302     5581   6232   5531   -311   -102    263
ATOM   2334  N   VAL A 303      14.889  28.902 -30.898  1.00 58.09           N  
ANISOU 2334  N   VAL A 303     7177   7752   7141   -224    -44    193
ATOM   2335  CA  VAL A 303      14.644  27.999 -32.033  1.00 55.29           C  
ANISOU 2335  CA  VAL A 303     6801   7440   6765   -221    -17    167
ATOM   2336  C   VAL A 303      13.467  28.509 -32.895  1.00 51.73           C  
ANISOU 2336  C   VAL A 303     6363   6973   6317   -247    -37    177
ATOM   2337  O   VAL A 303      12.358  28.664 -32.381  1.00 31.57           O  
ANISOU 2337  O   VAL A 303     3842   4356   3797   -236    -48    172
ATOM   2338  CB  VAL A 303      14.331  26.543 -31.571  1.00 42.96           C  
ANISOU 2338  CB  VAL A 303     5247   5856   5221   -168     21    118
ATOM   2339  CG1 VAL A 303      13.941  25.578 -32.715  1.00 45.56           C  
ANISOU 2339  CG1 VAL A 303     5555   6227   5528   -161     45     87
ATOM   2340  CG2 VAL A 303      15.510  25.942 -30.788  1.00 35.53           C  
ANISOU 2340  CG2 VAL A 303     4294   4924   4280   -142     36    110
ATOM   2341  N   THR A 304      13.753  28.761 -34.183  1.00 61.25           N  
ANISOU 2341  N   THR A 304     7542   8242   7488   -282    -40    190
ATOM   2342  CA  THR A 304      12.809  29.274 -35.178  1.00 57.22           C  
ANISOU 2342  CA  THR A 304     7038   7728   6974   -314    -61    203
ATOM   2343  C   THR A 304      12.397  28.162 -36.164  1.00 54.69           C  
ANISOU 2343  C   THR A 304     6704   7438   6637   -298    -28    166
ATOM   2344  O   THR A 304      12.997  27.084 -36.181  1.00 43.33           O  
ANISOU 2344  O   THR A 304     5246   6034   5184   -266      7    131
ATOM   2345  CB  THR A 304      13.450  30.435 -35.990  1.00 50.83           C  
ANISOU 2345  CB  THR A 304     6208   6969   6134   -376    -99    257
ATOM   2346  OG1 THR A 304      14.530  30.001 -36.799  1.00 52.36           O  
ANISOU 2346  OG1 THR A 304     6358   7254   6281   -387    -79    258
ATOM   2347  CG2 THR A 304      13.910  31.614 -35.122  1.00 24.87           C  
ANISOU 2347  CG2 THR A 304     2941   3640   2869   -394   -143    295
ATOM   2348  N   PHE A 305      11.344  28.451 -36.950  1.00 50.82           N  
ANISOU 2348  N   PHE A 305     6225   6934   6151   -319    -42    171
ATOM   2349  CA  PHE A 305      10.682  27.492 -37.840  1.00 59.54           C  
ANISOU 2349  CA  PHE A 305     7321   8061   7242   -306    -16    136
ATOM   2350  C   PHE A 305      10.543  28.245 -39.140  1.00 60.66           C  
ANISOU 2350  C   PHE A 305     7447   8247   7353   -357    -38    163
ATOM   2351  O   PHE A 305      10.820  27.741 -40.227  1.00 55.63           O  
ANISOU 2351  O   PHE A 305     6774   7690   6672   -373    -25    159
ATOM   2352  CB  PHE A 305       9.306  27.068 -37.258  1.00 55.24           C  
ANISOU 2352  CB  PHE A 305     6810   7439   6740   -268     -5    105
ATOM   2353  CG  PHE A 305       9.381  26.608 -35.810  1.00 56.82           C  
ANISOU 2353  CG  PHE A 305     7029   7588   6972   -229      6     91
ATOM   2354  CD1 PHE A 305       9.974  25.366 -35.504  1.00 54.28           C  
ANISOU 2354  CD1 PHE A 305     6700   7273   6652   -188     39     54
ATOM   2355  CD2 PHE A 305       9.120  27.523 -34.767  1.00 54.86           C  
ANISOU 2355  CD2 PHE A 305     6804   7287   6752   -232    -20    114
ATOM   2356  CE1 PHE A 305      10.298  25.060 -34.189  1.00 54.15           C  
ANISOU 2356  CE1 PHE A 305     6700   7211   6663   -155     47     46
ATOM   2357  CE2 PHE A 305       9.444  27.194 -33.458  1.00 49.82           C  
ANISOU 2357  CE2 PHE A 305     6181   6608   6138   -198     -9    102
ATOM   2358  CZ  PHE A 305      10.046  25.975 -33.176  1.00 53.30           C  
ANISOU 2358  CZ  PHE A 305     6614   7057   6579   -162     24     71
TER    2359      PHE A 305
HETATM 2360  N1  UNK   900     -20.791  20.451 -28.960  1.00  0.00           N  
HETATM 2361  C1  UNK   900     -21.289  19.426 -28.164  1.00  0.00           C  
HETATM 2362  N2  UNK   900     -20.474  18.959 -27.116  1.00  0.00           N  
HETATM 2363  C2  UNK   900     -19.244  19.514 -26.893  1.00  0.00           C  
HETATM 2364  N3  UNK   900     -18.825  20.504 -27.750  1.00  0.00           N  
HETATM 2365  C3  UNK   900     -19.591  21.017 -28.761  1.00  0.00           C  
HETATM 2366  O1  UNK   900     -19.220  21.928 -29.503  1.00  0.00           O  
HETATM 2367  O2  UNK   900     -18.521  19.122 -25.974  1.00  0.00           O  
HETATM 2368  C4  UNK   900     -17.421  20.979 -27.637  1.00  0.00           C  
HETATM 2369  N4  UNK   900     -22.460  18.907 -28.388  1.00  0.00           N  
HETATM 2370  C5  UNK   900     -23.204  19.310 -29.504  1.00  0.00           C  
HETATM 2371  C6  UNK   900     -20.965  17.820 -26.304  1.00  0.00           C  
HETATM 2372  C7  UNK   900     -20.928  16.466 -27.014  1.00  0.00           C  
HETATM 2373  C8  UNK   900     -21.984  15.546 -26.825  1.00  0.00           C  
HETATM 2374  C9  UNK   900     -21.965  14.295 -27.473  1.00  0.00           C  
HETATM 2375  C10 UNK   900     -20.884  13.946 -28.306  1.00  0.00           C  
HETATM 2376  C11 UNK   900     -19.825  14.854 -28.495  1.00  0.00           C  
HETATM 2377  C12 UNK   900     -19.851  16.110 -27.858  1.00  0.00           C  
HETATM 2378  F1  UNK   900     -18.779  14.521 -29.287  1.00  0.00           F  
HETATM 2379  F2  UNK   900     -20.863  12.740 -28.923  1.00  0.00           F  
HETATM 2380  F3  UNK   900     -22.987  13.424 -27.295  1.00  0.00           F  
HETATM 2381  C13 UNK   900     -17.120  22.012 -26.546  1.00  0.00           C  
HETATM 2382  N5  UNK   900     -18.142  22.592 -25.899  1.00  0.00           N  
HETATM 2383  O3  UNK   900     -15.941  22.268 -26.308  1.00  0.00           O  
HETATM 2384  C14 UNK   900     -17.986  23.570 -24.831  1.00  0.00           C  
HETATM 2385  C15 UNK   900     -23.262  18.436 -30.609  1.00  0.00           C  
HETATM 2386  C16 UNK   900     -23.968  18.793 -31.772  1.00  0.00           C  
HETATM 2387  C17 UNK   900     -24.625  20.036 -31.860  1.00  0.00           C  
HETATM 2388  C18 UNK   900     -24.589  20.905 -30.739  1.00  0.00           C  
HETATM 2389  C19 UNK   900     -23.904  20.544 -29.559  1.00  0.00           C  
HETATM 2390  C20 UNK   900     -23.931  21.498 -28.375  1.00  0.00           C  
HETATM 2391  O4  UNK   900     -25.243  20.335 -33.057  1.00  0.00           O  
HETATM 2392  C21 UNK   900     -25.964  21.482 -33.183  1.00  0.00           C  
HETATM 2393  F4  UNK   900     -25.136  22.542 -33.354  1.00  0.00           F  
HETATM 2394  F5  UNK   900     -26.744  21.408 -34.286  1.00  0.00           F  
CONECT 2360 2361 2365
CONECT 2361 2360 2362 2369
CONECT 2361 2369
CONECT 2362 2361 2363 2371
CONECT 2363 2362 2367 2364
CONECT 2363 2367
CONECT 2364 2363 2365 2368
CONECT 2365 2360 2364 2366
CONECT 2365 2366
CONECT 2366 2365
CONECT 2366 2365
CONECT 2367 2363
CONECT 2367 2363
CONECT 2368 2364 2381
CONECT 2369 2361 2370
CONECT 2369 2361
CONECT 2370 2369 2385 2389
CONECT 2370 2385
CONECT 2371 2362 2372
CONECT 2372 2371 2373 2377
CONECT 2372 2373
CONECT 2373 2372 2374
CONECT 2373 2372
CONECT 2374 2373 2375 2380
CONECT 2374 2375
CONECT 2375 2374 2376 2379
CONECT 2375 2374
CONECT 2376 2375 2377 2378
CONECT 2376 2377
CONECT 2377 2372 2376
CONECT 2377 2376
CONECT 2378 2376
CONECT 2379 2375
CONECT 2380 2374
CONECT 2381 2368 2382 2383
CONECT 2381 2383
CONECT 2382 2381 2384
CONECT 2383 2381
CONECT 2383 2381
CONECT 2384 2382
CONECT 2385 2370 2386
CONECT 2385 2370
CONECT 2386 2385 2387
CONECT 2386 2387
CONECT 2387 2386 2388 2391
CONECT 2387 2386
CONECT 2388 2387 2389
CONECT 2388 2389
CONECT 2389 2370 2388 2390
CONECT 2389 2388
CONECT 2390 2389
CONECT 2391 2387 2392
CONECT 2392 2391 2393 2394
CONECT 2393 2392
CONECT 2394 2392
END   
